# Supplementary material for: Multidecadal stability in tropical rain forest structure and dynamics across an old-growth landscape
Source: PLoS One. 2017 Oct 5;12(10):e0183819. doi: 10.1371/journal.pone.0183819 (PMC5628793; doi:10.1371/journal.pone.0183819)
Supplement: S1 Table — CARBONO plot stem inventory data 1997–2014 for 18 0.5 ha plots in old-growth Tropical Wet Forest at the La Selva Biological Station, Costa Rica. (CSV) [file pone.0183819.s007.csv]

* Woody stem inventory data from the CARBONO Project La Selva Biological Station Costa Rica
* For measurement protocols see the CARBONO web page on the Organization for Tropical Studies' website
* There are 18 0.5 ha plots 100 x 50 m sited with a stratified random design over an old_growth Tropical Wet Forest landscape
* Edaphic codes are A (alluvion) flat old alluival soils_L (loma) flat residual soils_P (pendiente) steep residual soils
* Plots: there are six in each category, A1-A6, L1-L6, P1_P6
* Plo7_treeid combines the plot ID with each stem identification numbers, which start at 1 in each plot
* First census: the year a stem was first measured. 1997 was the first census, all firstcensus dates after that are recruits. Max = 2014
* Death year: the census year in which an invidual was found dead, -999 means still alive after 2014 census
* Diam_mm: stem diameter measured at breast height or ~ 50 cm above basal swellings like buttresses, measured with a cloth diameter tape +/- 1 mm
* Date: date when diameter was measured
* Dia_year: year when diameter was measured, 1997-2014
* Col1= Edaphic code Col2 = Plot Col3 = plot_treeid Col4 = firstcensus Col5= Deathyear Col6=Diameter mm Col7 = Date Col8= Dia_year
Col1	Col2	Col3	Col4	Col5	Col6	Col7	Col8
A	A1	A11	1997	-999	181	7-Nov-97	1997
A	A1	A11	1997	-999	181	3-Sep-98	1998
A	A1	A11	1997	-999	182	6-Sep-99	1999
A	A1	A11	1997	-999	182	1-Sep-00	2000
A	A1	A11	1997	-999	182	3-Sep-01	2001
A	A1	A11	1997	-999	182	4-Sep-02	2002
A	A1	A11	1997	-999	182	5-Sep-03	2003
A	A1	A11	1997	-999	182	3-Sep-04	2004
A	A1	A11	1997	-999	182	9-Sep-05	2005
A	A1	A11	1997	-999	182	8-Sep-06	2006
A	A1	A11	1997	-999	182	5-Sep-07	2007
A	A1	A11	1997	-999	182	4-Sep-08	2008
A	A1	A11	1997	-999	182	9-Sep-09	2009
A	A1	A11	1997	-999	182	1-Sep-10	2010
A	A1	A11	1997	-999	182	2-Sep-11	2011
A	A1	A11	1997	-999	182	6-Sep-12	2012
A	A1	A11	1997	-999	182	6-Sep-13	2013
A	A1	A11	1997	-999	182	18-Sep-14	2014
A	A1	A110	1997	1998	493	7-Nov-97	1997
A	A1	A1100	1997	-999	609	7-Nov-97	1997
A	A1	A1100	1997	-999	612	3-Sep-98	1998
A	A1	A1100	1997	-999	619	9-Sep-99	1999
A	A1	A1100	1997	-999	623	4-Sep-00	2000
A	A1	A1100	1997	-999	631	4-Sep-01	2001
A	A1	A1100	1997	-999	635	6-Sep-02	2002
A	A1	A1100	1997	-999	641	8-Sep-03	2003
A	A1	A1100	1997	-999	643	6-Sep-04	2004
A	A1	A1100	1997	-999	648	12-Sep-05	2005
A	A1	A1100	1997	-999	654	11-Sep-06	2006
A	A1	A1100	1997	-999	661	6-Sep-07	2007
A	A1	A1100	1997	-999	670	8-Sep-08	2008
A	A1	A1100	1997	-999	673	10-Sep-09	2009
A	A1	A1100	1997	-999	673	3-Sep-10	2010
A	A1	A1100	1997	-999	677	7-Sep-11	2011
A	A1	A1100	1997	-999	678	7-Sep-12	2012
A	A1	A1100	1997	-999	679	11-Sep-13	2013
A	A1	A1100	1997	-999	679	19-Sep-14	2014
A	A1	A1101	1997	2004	441	7-Nov-97	1997
A	A1	A1101	1997	2004	442	3-Sep-98	1998
A	A1	A1101	1997	2004	445	9-Sep-99	1999
A	A1	A1101	1997	2004	446	4-Sep-00	2000
A	A1	A1101	1997	2004	448	4-Sep-01	2001
A	A1	A1101	1997	2004	451	6-Sep-02	2002
A	A1	A1101	1997	2004	453	8-Sep-03	2003
A	A1	A1102	1997	-999	164	7-Nov-97	1997
A	A1	A1102	1997	-999	164	3-Sep-98	1998
A	A1	A1102	1997	-999	164	9-Sep-99	1999
A	A1	A1102	1997	-999	164	4-Sep-00	2000
A	A1	A1102	1997	-999	165	4-Sep-01	2001
A	A1	A1102	1997	-999	165	6-Sep-02	2002
A	A1	A1102	1997	-999	165	8-Sep-03	2003
A	A1	A1102	1997	-999	165	6-Sep-04	2004
A	A1	A1102	1997	-999	165	12-Sep-05	2005
A	A1	A1102	1997	-999	165	11-Sep-06	2006
A	A1	A1102	1997	-999	165	6-Sep-07	2007
A	A1	A1102	1997	-999	166	8-Sep-08	2008
A	A1	A1102	1997	-999	166	10-Sep-09	2009
A	A1	A1102	1997	-999	166	3-Sep-10	2010
A	A1	A1102	1997	-999	166	7-Sep-11	2011
A	A1	A1102	1997	-999	166	7-Sep-12	2012
A	A1	A1102	1997	-999	166	11-Sep-13	2013
A	A1	A1102	1997	-999	166	19-Sep-14	2014
A	A1	A1103	1997	2000	131	7-Nov-97	1997
A	A1	A1103	1997	2000	131	4-Sep-98	1998
A	A1	A1103	1997	2000	131	9-Sep-99	1999
A	A1	A1104	1997	-999	358	7-Nov-97	1997
A	A1	A1104	1997	-999	360	4-Sep-98	1998
A	A1	A1104	1997	-999	363	9-Sep-99	1999
A	A1	A1104	1997	-999	364	4-Sep-00	2000
A	A1	A1104	1997	-999	366	4-Sep-01	2001
A	A1	A1104	1997	-999	367	6-Sep-02	2002
A	A1	A1104	1997	-999	367	8-Sep-03	2003
A	A1	A1104	1997	-999	369	6-Sep-04	2004
A	A1	A1104	1997	-999	372	12-Sep-05	2005
A	A1	A1104	1997	-999	374	11-Sep-06	2006
A	A1	A1104	1997	-999	378	6-Sep-07	2007
A	A1	A1104	1997	-999	382	8-Sep-08	2008
A	A1	A1104	1997	-999	385	10-Sep-09	2009
A	A1	A1104	1997	-999	385	3-Sep-10	2010
A	A1	A1104	1997	-999	386	7-Sep-11	2011
A	A1	A1104	1997	-999	387	7-Sep-12	2012
A	A1	A1104	1997	-999	389	11-Sep-13	2013
A	A1	A1104	1997	-999	390	19-Sep-14	2014
A	A1	A1105	1997	2002	189	7-Nov-97	1997
A	A1	A1105	1997	2002	190	4-Sep-98	1998
A	A1	A1105	1997	2002	191	9-Sep-99	1999
A	A1	A1105	1997	2002	195	4-Sep-00	2000
A	A1	A1105	1997	2002	197	4-Sep-01	2001
A	A1	A1106	1997	2009	165	7-Nov-97	1997
A	A1	A1106	1997	2009	165	4-Sep-98	1998
A	A1	A1106	1997	2009	166	9-Sep-99	1999
A	A1	A1106	1997	2009	166	4-Sep-00	2000
A	A1	A1106	1997	2009	166	4-Sep-01	2001
A	A1	A1106	1997	2009	166	6-Sep-02	2002
A	A1	A1106	1997	2009	166	8-Sep-03	2003
A	A1	A1106	1997	2009	166	6-Sep-04	2004
A	A1	A1106	1997	2009	167	9-Sep-05	2005
A	A1	A1106	1997	2009	167	11-Sep-06	2006
A	A1	A1106	1997	2009	167	6-Sep-07	2007
A	A1	A1106	1997	2009	167	8-Sep-08	2008
A	A1	A1107	1997	2007	491	7-Nov-97	1997
A	A1	A1107	1997	2007	492	4-Sep-98	1998
A	A1	A1107	1997	2007	494	9-Sep-99	1999
A	A1	A1107	1997	2007	492	4-Sep-00	2000
A	A1	A1107	1997	2007	492	4-Sep-01	2001
A	A1	A1107	1997	2007	494	6-Sep-02	2002
A	A1	A1107	1997	2007	493	8-Sep-03	2003
A	A1	A1107	1997	2007	492	6-Sep-04	2004
A	A1	A1107	1997	2007	492	9-Sep-05	2005
A	A1	A1107	1997	2007	492	11-Sep-06	2006
A	A1	A1108	1997	2002	103	7-Nov-97	1997
A	A1	A1108	1997	2002	103	4-Sep-98	1998
A	A1	A1108	1997	2002	103	9-Sep-99	1999
A	A1	A1108	1997	2002	103	4-Sep-00	2000
A	A1	A1108	1997	2002	102	4-Sep-01	2001
A	A1	A1109	1997	-999	146	7-Nov-97	1997
A	A1	A1109	1997	-999	146	4-Sep-98	1998
A	A1	A1109	1997	-999	147	9-Sep-99	1999
A	A1	A1109	1997	-999	147	4-Sep-00	2000
A	A1	A1109	1997	-999	147	4-Sep-01	2001
A	A1	A1109	1997	-999	147	6-Sep-02	2002
A	A1	A1109	1997	-999	147	8-Sep-03	2003
A	A1	A1109	1997	-999	147	6-Sep-04	2004
A	A1	A1109	1997	-999	147	9-Sep-05	2005
A	A1	A1109	1997	-999	147	11-Sep-06	2006
A	A1	A1109	1997	-999	147	6-Sep-07	2007
A	A1	A1109	1997	-999	147	8-Sep-08	2008
A	A1	A1109	1997	-999	148	10-Sep-09	2009
A	A1	A1109	1997	-999	148	3-Sep-10	2010
A	A1	A1109	1997	-999	148	7-Sep-11	2011
A	A1	A1109	1997	-999	148	7-Sep-12	2012
A	A1	A1109	1997	-999	148	11-Sep-13	2013
A	A1	A1109	1997	-999	148	19-Sep-14	2014
A	A1	A111	1997	-999	378	7-Nov-97	1997
A	A1	A111	1997	-999	386	3-Sep-98	1998
A	A1	A111	1997	-999	395	6-Sep-99	1999
A	A1	A111	1997	-999	403	1-Sep-00	2000
A	A1	A111	1997	-999	411	3-Sep-01	2001
A	A1	A111	1997	-999	420	4-Sep-02	2002
A	A1	A111	1997	-999	430	5-Sep-03	2003
A	A1	A111	1997	-999	443	3-Sep-04	2004
A	A1	A111	1997	-999	454	9-Sep-05	2005
A	A1	A111	1997	-999	462	8-Sep-06	2006
A	A1	A111	1997	-999	469	5-Sep-07	2007
A	A1	A111	1997	-999	479	4-Sep-08	2008
A	A1	A111	1997	-999	489	9-Sep-09	2009
A	A1	A111	1997	-999	500	1-Sep-10	2010
A	A1	A111	1997	-999	507	2-Sep-11	2011
A	A1	A111	1997	-999	516	6-Sep-12	2012
A	A1	A111	1997	-999	525	6-Sep-13	2013
A	A1	A111	1997	-999	535	18-Sep-14	2014
A	A1	A1110	1997	-999	168	7-Nov-97	1997
A	A1	A1110	1997	-999	180	4-Sep-98	1998
A	A1	A1110	1997	-999	200	9-Sep-99	1999
A	A1	A1110	1997	-999	217	4-Sep-00	2000
A	A1	A1110	1997	-999	239	4-Sep-01	2001
A	A1	A1110	1997	-999	260	6-Sep-02	2002
A	A1	A1110	1997	-999	283	8-Sep-03	2003
A	A1	A1110	1997	-999	306	6-Sep-04	2004
A	A1	A1110	1997	-999	325	9-Sep-05	2005
A	A1	A1110	1997	-999	348	11-Sep-06	2006
A	A1	A1110	1997	-999	370	6-Sep-07	2007
A	A1	A1110	1997	-999	390	8-Sep-08	2008
A	A1	A1110	1997	-999	408	10-Sep-09	2009
A	A1	A1110	1997	-999	428	3-Sep-10	2010
A	A1	A1110	1997	-999	449	7-Sep-11	2011
A	A1	A1110	1997	-999	464	7-Sep-12	2012
A	A1	A1110	1997	-999	482	11-Sep-13	2013
A	A1	A1110	1997	-999	504	19-Sep-14	2014
A	A1	A1111	1997	-999	556	10-Nov-97	1997
A	A1	A1111	1997	-999	558	3-Sep-98	1998
A	A1	A1111	1997	-999	563	6-Sep-99	1999
A	A1	A1111	1997	-999	565	4-Sep-00	2000
A	A1	A1111	1997	-999	568	4-Sep-01	2001
A	A1	A1111	1997	-999	570	6-Sep-02	2002
A	A1	A1111	1997	-999	572	8-Sep-03	2003
A	A1	A1111	1997	-999	574	6-Sep-04	2004
A	A1	A1111	1997	-999	576	12-Sep-05	2005
A	A1	A1111	1997	-999	579	11-Sep-06	2006
A	A1	A1111	1997	-999	584	6-Sep-07	2007
A	A1	A1111	1997	-999	590	8-Sep-08	2008
A	A1	A1111	1997	-999	593	10-Sep-09	2009
A	A1	A1111	1997	-999	598	3-Sep-10	2010
A	A1	A1111	1997	-999	600	7-Sep-11	2011
A	A1	A1111	1997	-999	602	7-Sep-12	2012
A	A1	A1111	1997	-999	604	11-Sep-13	2013
A	A1	A1111	1997	-999	608	19-Sep-14	2014
A	A1	A1112	1997	-999	198	10-Nov-97	1997
A	A1	A1112	1997	-999	197	3-Sep-98	1998
A	A1	A1112	1997	-999	197	6-Sep-99	1999
A	A1	A1112	1997	-999	198	4-Sep-00	2000
A	A1	A1112	1997	-999	198	4-Sep-01	2001
A	A1	A1112	1997	-999	198	6-Sep-02	2002
A	A1	A1112	1997	-999	198	8-Sep-03	2003
A	A1	A1112	1997	-999	198	6-Sep-04	2004
A	A1	A1112	1997	-999	198	12-Sep-05	2005
A	A1	A1112	1997	-999	198	11-Sep-06	2006
A	A1	A1112	1997	-999	198	6-Sep-07	2007
A	A1	A1112	1997	-999	198	8-Sep-08	2008
A	A1	A1112	1997	-999	198	10-Sep-09	2009
A	A1	A1112	1997	-999	198	3-Sep-10	2010
A	A1	A1112	1997	-999	198	7-Sep-11	2011
A	A1	A1112	1997	-999	198	7-Sep-12	2012
A	A1	A1112	1997	-999	198	11-Sep-13	2013
A	A1	A1112	1997	-999	198	19-Sep-14	2014
A	A1	A1113	1997	-999	101	10-Nov-97	1997
A	A1	A1113	1997	-999	101	3-Sep-98	1998
A	A1	A1113	1997	-999	101	6-Sep-99	1999
A	A1	A1113	1997	-999	101	4-Sep-00	2000
A	A1	A1113	1997	-999	101	4-Sep-01	2001
A	A1	A1113	1997	-999	101	6-Sep-02	2002
A	A1	A1113	1997	-999	102	8-Sep-03	2003
A	A1	A1113	1997	-999	102	6-Sep-04	2004
A	A1	A1113	1997	-999	102	12-Sep-05	2005
A	A1	A1113	1997	-999	102	11-Sep-06	2006
A	A1	A1113	1997	-999	103	6-Sep-07	2007
A	A1	A1113	1997	-999	103	8-Sep-08	2008
A	A1	A1113	1997	-999	103	10-Sep-09	2009
A	A1	A1113	1997	-999	103	3-Sep-10	2010
A	A1	A1113	1997	-999	103	7-Sep-11	2011
A	A1	A1113	1997	-999	103	7-Sep-12	2012
A	A1	A1113	1997	-999	103	11-Sep-13	2013
A	A1	A1113	1997	-999	103	19-Sep-14	2014
A	A1	A1114	1997	-999	134	10-Nov-97	1997
A	A1	A1114	1997	-999	134	3-Sep-98	1998
A	A1	A1114	1997	-999	135	6-Sep-99	1999
A	A1	A1114	1997	-999	135	4-Sep-00	2000
A	A1	A1114	1997	-999	135	4-Sep-01	2001
A	A1	A1114	1997	-999	135	6-Sep-02	2002
A	A1	A1114	1997	-999	136	8-Sep-03	2003
A	A1	A1114	1997	-999	138	6-Sep-04	2004
A	A1	A1114	1997	-999	142	12-Sep-05	2005
A	A1	A1114	1997	-999	144	11-Sep-06	2006
A	A1	A1114	1997	-999	145	6-Sep-07	2007
A	A1	A1114	1997	-999	146	8-Sep-08	2008
A	A1	A1114	1997	-999	148	10-Sep-09	2009
A	A1	A1114	1997	-999	148	3-Sep-10	2010
A	A1	A1114	1997	-999	148	7-Sep-11	2011
A	A1	A1114	1997	-999	148	7-Sep-12	2012
A	A1	A1114	1997	-999	149	11-Sep-13	2013
A	A1	A1114	1997	-999	149	19-Sep-14	2014
A	A1	A1115	1997	2005	100	10-Nov-97	1997
A	A1	A1115	1997	2005	100	3-Sep-98	1998
A	A1	A1115	1997	2005	102	6-Sep-99	1999
A	A1	A1115	1997	2005	104	4-Sep-00	2000
A	A1	A1115	1997	2005	107	4-Sep-01	2001
A	A1	A1115	1997	2005	107	6-Sep-02	2002
A	A1	A1115	1997	2005	106	8-Sep-03	2003
A	A1	A1115	1997	2005	106	6-Sep-04	2004
A	A1	A1116	1997	-999	203	10-Nov-97	1997
A	A1	A1116	1997	-999	203	3-Sep-98	1998
A	A1	A1116	1997	-999	203	6-Sep-99	1999
A	A1	A1116	1997	-999	203	4-Sep-00	2000
A	A1	A1116	1997	-999	203	4-Sep-01	2001
A	A1	A1116	1997	-999	203	6-Sep-02	2002
A	A1	A1116	1997	-999	203	8-Sep-03	2003
A	A1	A1116	1997	-999	203	6-Sep-04	2004
A	A1	A1116	1997	-999	203	12-Sep-05	2005
A	A1	A1116	1997	-999	203	11-Sep-06	2006
A	A1	A1116	1997	-999	203	6-Sep-07	2007
A	A1	A1116	1997	-999	203	8-Sep-08	2008
A	A1	A1116	1997	-999	203	10-Sep-09	2009
A	A1	A1116	1997	-999	203	3-Sep-10	2010
A	A1	A1116	1997	-999	203	7-Sep-11	2011
A	A1	A1116	1997	-999	203	7-Sep-12	2012
A	A1	A1116	1997	-999	203	11-Sep-13	2013
A	A1	A1116	1997	-999	203	19-Sep-14	2014
A	A1	A1117	1997	2005	327	10-Nov-97	1997
A	A1	A1117	1997	2005	327	3-Sep-98	1998
A	A1	A1117	1997	2005	340	6-Sep-99	1999
A	A1	A1117	1997	2005	345	4-Sep-00	2000
A	A1	A1117	1997	2005	356	4-Sep-01	2001
A	A1	A1117	1997	2005	364	6-Sep-02	2002
A	A1	A1117	1997	2005	378	8-Sep-03	2003
A	A1	A1117	1997	2005	381	6-Sep-04	2004
A	A1	A1118	1997	-999	416	10-Nov-97	1997
A	A1	A1118	1997	-999	417	3-Sep-98	1998
A	A1	A1118	1997	-999	419	6-Sep-99	1999
A	A1	A1118	1997	-999	420	4-Sep-00	2000
A	A1	A1118	1997	-999	421	4-Sep-01	2001
A	A1	A1118	1997	-999	422	6-Sep-02	2002
A	A1	A1118	1997	-999	424	8-Sep-03	2003
A	A1	A1118	1997	-999	432	6-Sep-04	2004
A	A1	A1118	1997	-999	437	12-Sep-05	2005
A	A1	A1118	1997	-999	441	11-Sep-06	2006
A	A1	A1118	1997	-999	445	6-Sep-07	2007
A	A1	A1118	1997	-999	449	8-Sep-08	2008
A	A1	A1118	1997	-999	451	10-Sep-09	2009
A	A1	A1118	1997	-999	458	3-Sep-10	2010
A	A1	A1118	1997	-999	459	7-Sep-11	2011
A	A1	A1118	1997	-999	462	7-Sep-12	2012
A	A1	A1118	1997	-999	463	11-Sep-13	2013
A	A1	A1118	1997	-999	464	19-Sep-14	2014
A	A1	A1119	1997	2004	194	10-Nov-97	1997
A	A1	A1119	1997	2004	194	4-Sep-98	1998
A	A1	A1119	1997	2004	195	9-Sep-99	1999
A	A1	A1119	1997	2004	195	4-Sep-00	2000
A	A1	A1119	1997	2004	195	4-Sep-01	2001
A	A1	A1119	1997	2004	195	6-Sep-02	2002
A	A1	A1119	1997	2004	195	8-Sep-03	2003
A	A1	A112	1997	-999	121	7-Nov-97	1997
A	A1	A112	1997	-999	121	3-Sep-98	1998
A	A1	A112	1997	-999	124	6-Sep-99	1999
A	A1	A112	1997	-999	125	1-Sep-00	2000
A	A1	A112	1997	-999	127	3-Sep-01	2001
A	A1	A112	1997	-999	129	4-Sep-02	2002
A	A1	A112	1997	-999	130	5-Sep-03	2003
A	A1	A112	1997	-999	130	3-Sep-04	2004
A	A1	A112	1997	-999	131	9-Sep-05	2005
A	A1	A112	1997	-999	131	8-Sep-06	2006
A	A1	A112	1997	-999	133	5-Sep-07	2007
A	A1	A112	1997	-999	135	4-Sep-08	2008
A	A1	A112	1997	-999	135	9-Sep-09	2009
A	A1	A112	1997	-999	135	1-Sep-10	2010
A	A1	A112	1997	-999	135	2-Sep-11	2011
A	A1	A112	1997	-999	135	6-Sep-12	2012
A	A1	A112	1997	-999	135	6-Sep-13	2013
A	A1	A112	1997	-999	135	18-Sep-14	2014
A	A1	A1120	1997	-999	200	10-Nov-97	1997
A	A1	A1120	1997	-999	202	4-Sep-98	1998
A	A1	A1120	1997	-999	204	9-Sep-99	1999
A	A1	A1120	1997	-999	207	4-Sep-00	2000
A	A1	A1120	1997	-999	207	4-Sep-01	2001
A	A1	A1120	1997	-999	210	6-Sep-02	2002
A	A1	A1120	1997	-999	215	8-Sep-03	2003
A	A1	A1120	1997	-999	217	6-Sep-04	2004
A	A1	A1120	1997	-999	229	12-Sep-05	2005
A	A1	A1120	1997	-999	236	11-Sep-06	2006
A	A1	A1120	1997	-999	245	6-Sep-07	2007
A	A1	A1120	1997	-999	252	8-Sep-08	2008
A	A1	A1120	1997	-999	257	10-Sep-09	2009
A	A1	A1120	1997	-999	260	3-Sep-10	2010
A	A1	A1120	1997	-999	264	7-Sep-11	2011
A	A1	A1120	1997	-999	267	7-Sep-12	2012
A	A1	A1120	1997	-999	268	11-Sep-13	2013
A	A1	A1120	1997	-999	270	19-Sep-14	2014
A	A1	A1121	1997	-999	591	10-Nov-97	1997
A	A1	A1121	1997	-999	593	4-Sep-98	1998
A	A1	A1121	1997	-999	600	9-Sep-99	1999
A	A1	A1121	1997	-999	600	4-Sep-00	2000
A	A1	A1121	1997	-999	609	4-Sep-01	2001
A	A1	A1121	1997	-999	615	6-Sep-02	2002
A	A1	A1121	1997	-999	619	8-Sep-03	2003
A	A1	A1121	1997	-999	627	6-Sep-04	2004
A	A1	A1121	1997	-999	631	12-Sep-05	2005
A	A1	A1121	1997	-999	641	11-Sep-06	2006
A	A1	A1121	1997	-999	650	6-Sep-07	2007
A	A1	A1121	1997	-999	663	8-Sep-08	2008
A	A1	A1121	1997	-999	670	10-Sep-09	2009
A	A1	A1121	1997	-999	678	3-Sep-10	2010
A	A1	A1121	1997	-999	688	7-Sep-11	2011
A	A1	A1121	1997	-999	692	7-Sep-12	2012
A	A1	A1121	1997	-999	694	11-Sep-13	2013
A	A1	A1121	1997	-999	696	19-Sep-14	2014
A	A1	A1122	1997	2006	128	10-Nov-97	1997
A	A1	A1122	1997	2006	131	4-Sep-98	1998
A	A1	A1122	1997	2006	136	9-Sep-99	1999
A	A1	A1122	1997	2006	136	4-Sep-00	2000
A	A1	A1122	1997	2006	136	4-Sep-01	2001
A	A1	A1122	1997	2006	136	6-Sep-02	2002
A	A1	A1122	1997	2006	136	8-Sep-03	2003
A	A1	A1122	1997	2006	137	6-Sep-04	2004
A	A1	A1122	1997	2006	137	12-Sep-05	2005
A	A1	A1123	1997	-999	104	10-Nov-97	1997
A	A1	A1123	1997	-999	106	4-Sep-98	1998
A	A1	A1123	1997	-999	108	9-Sep-99	1999
A	A1	A1123	1997	-999	108	4-Sep-00	2000
A	A1	A1123	1997	-999	108	4-Sep-01	2001
A	A1	A1123	1997	-999	111	6-Sep-02	2002
A	A1	A1123	1997	-999	112	8-Sep-03	2003
A	A1	A1123	1997	-999	114	6-Sep-04	2004
A	A1	A1123	1997	-999	117	9-Sep-05	2005
A	A1	A1123	1997	-999	120	11-Sep-06	2006
A	A1	A1123	1997	-999	123	6-Sep-07	2007
A	A1	A1123	1997	-999	125	8-Sep-08	2008
A	A1	A1123	1997	-999	126	10-Sep-09	2009
A	A1	A1123	1997	-999	126	3-Sep-10	2010
A	A1	A1123	1997	-999	126	7-Sep-11	2011
A	A1	A1123	1997	-999	127	7-Sep-12	2012
A	A1	A1123	1997	-999	127	11-Sep-13	2013
A	A1	A1123	1997	-999	127	19-Sep-14	2014
A	A1	A1124	1997	-999	177	10-Nov-97	1997
A	A1	A1124	1997	-999	200	4-Sep-98	1998
A	A1	A1124	1997	-999	233	9-Sep-99	1999
A	A1	A1124	1997	-999	272	4-Sep-00	2000
A	A1	A1124	1997	-999	305	4-Sep-01	2001
A	A1	A1124	1997	-999	329	6-Sep-02	2002
A	A1	A1124	1997	-999	350	8-Sep-03	2003
A	A1	A1124	1997	-999	367	6-Sep-04	2004
A	A1	A1124	1997	-999	386	9-Sep-05	2005
A	A1	A1124	1997	-999	394	11-Sep-06	2006
A	A1	A1124	1997	-999	424	6-Sep-07	2007
A	A1	A1124	1997	-999	447	8-Sep-08	2008
A	A1	A1124	1997	-999	465	10-Sep-09	2009
A	A1	A1124	1997	-999	479	3-Sep-10	2010
A	A1	A1124	1997	-999	491	7-Sep-11	2011
A	A1	A1124	1997	-999	504	7-Sep-12	2012
A	A1	A1124	1997	-999	516	11-Sep-13	2013
A	A1	A1124	1997	-999	528	19-Sep-14	2014
A	A1	A1125	1997	-999	202	10-Nov-97	1997
A	A1	A1125	1997	-999	201	4-Sep-98	1998
A	A1	A1125	1997	-999	200	9-Sep-99	1999
A	A1	A1125	1997	-999	200	4-Sep-00	2000
A	A1	A1125	1997	-999	200	4-Sep-01	2001
A	A1	A1125	1997	-999	200	6-Sep-02	2002
A	A1	A1125	1997	-999	200	8-Sep-03	2003
A	A1	A1125	1997	-999	200	6-Sep-04	2004
A	A1	A1125	1997	-999	200	9-Sep-05	2005
A	A1	A1125	1997	-999	200	11-Sep-06	2006
A	A1	A1125	1997	-999	200	6-Sep-07	2007
A	A1	A1125	1997	-999	200	8-Sep-08	2008
A	A1	A1125	1997	-999	200	10-Sep-09	2009
A	A1	A1125	1997	-999	200	3-Sep-10	2010
A	A1	A1125	1997	-999	200	7-Sep-11	2011
A	A1	A1125	1997	-999	200	7-Sep-12	2012
A	A1	A1125	1997	-999	200	11-Sep-13	2013
A	A1	A1125	1997	-999	200	19-Sep-14	2014
A	A1	A1126	1997	-999	188	10-Nov-97	1997
A	A1	A1126	1997	-999	205	4-Sep-98	1998
A	A1	A1126	1997	-999	227	9-Sep-99	1999
A	A1	A1126	1997	-999	245	4-Sep-00	2000
A	A1	A1126	1997	-999	261	4-Sep-01	2001
A	A1	A1126	1997	-999	275	6-Sep-02	2002
A	A1	A1126	1997	-999	291	8-Sep-03	2003
A	A1	A1126	1997	-999	307	6-Sep-04	2004
A	A1	A1126	1997	-999	323	12-Sep-05	2005
A	A1	A1126	1997	-999	337	11-Sep-06	2006
A	A1	A1126	1997	-999	350	6-Sep-07	2007
A	A1	A1126	1997	-999	358	8-Sep-08	2008
A	A1	A1126	1997	-999	365	10-Sep-09	2009
A	A1	A1126	1997	-999	368	3-Sep-10	2010
A	A1	A1126	1997	-999	371	7-Sep-11	2011
A	A1	A1126	1997	-999	376	7-Sep-12	2012
A	A1	A1126	1997	-999	380	11-Sep-13	2013
A	A1	A1126	1997	-999	385	19-Sep-14	2014
A	A1	A1127	1997	1999	133	10-Nov-97	1997
A	A1	A1127	1997	1999	133	4-Sep-98	1998
A	A1	A1128	1997	2000	126	10-Nov-97	1997
A	A1	A1128	1997	2000	128	4-Sep-98	1998
A	A1	A1128	1997	2000	130	9-Sep-99	1999
A	A1	A1129	1997	-999	100	10-Nov-97	1997
A	A1	A1129	1997	-999	100	3-Sep-98	1998
A	A1	A1129	1997	-999	101	6-Sep-99	1999
A	A1	A1129	1997	-999	101	4-Sep-00	2000
A	A1	A1129	1997	-999	101	4-Sep-01	2001
A	A1	A1129	1997	-999	101	6-Sep-02	2002
A	A1	A1129	1997	-999	101	8-Sep-03	2003
A	A1	A1129	1997	-999	101	6-Sep-04	2004
A	A1	A1129	1997	-999	101	12-Sep-05	2005
A	A1	A1129	1997	-999	101	11-Sep-06	2006
A	A1	A1129	1997	-999	101	6-Sep-07	2007
A	A1	A1129	1997	-999	101	8-Sep-08	2008
A	A1	A1129	1997	-999	101	10-Sep-09	2009
A	A1	A1129	1997	-999	102	3-Sep-10	2010
A	A1	A1129	1997	-999	102	7-Sep-11	2011
A	A1	A1129	1997	-999	102	7-Sep-12	2012
A	A1	A1129	1997	-999	102	11-Sep-13	2013
A	A1	A1129	1997	-999	102	19-Sep-14	2014
A	A1	A113	1997	1998	112	7-Nov-97	1997
A	A1	A1130	1997	-999	340	10-Nov-97	1997
A	A1	A1130	1997	-999	343	3-Sep-98	1998
A	A1	A1130	1997	-999	353	6-Sep-99	1999
A	A1	A1130	1997	-999	359	4-Sep-00	2000
A	A1	A1130	1997	-999	363	4-Sep-01	2001
A	A1	A1130	1997	-999	367	6-Sep-02	2002
A	A1	A1130	1997	-999	370	8-Sep-03	2003
A	A1	A1130	1997	-999	376	6-Sep-04	2004
A	A1	A1130	1997	-999	380	12-Sep-05	2005
A	A1	A1130	1997	-999	386	11-Sep-06	2006
A	A1	A1130	1997	-999	389	6-Sep-07	2007
A	A1	A1130	1997	-999	394	8-Sep-08	2008
A	A1	A1130	1997	-999	396	10-Sep-09	2009
A	A1	A1130	1997	-999	398	3-Sep-10	2010
A	A1	A1130	1997	-999	400	7-Sep-11	2011
A	A1	A1130	1997	-999	403	7-Sep-12	2012
A	A1	A1130	1997	-999	404	11-Sep-13	2013
A	A1	A1130	1997	-999	404	19-Sep-14	2014
A	A1	A1131	1997	-999	192	10-Nov-97	1997
A	A1	A1131	1997	-999	192	3-Sep-98	1998
A	A1	A1131	1997	-999	193	6-Sep-99	1999
A	A1	A1131	1997	-999	193	4-Sep-00	2000
A	A1	A1131	1997	-999	193	4-Sep-01	2001
A	A1	A1131	1997	-999	193	6-Sep-02	2002
A	A1	A1131	1997	-999	193	8-Sep-03	2003
A	A1	A1131	1997	-999	193	6-Sep-04	2004
A	A1	A1131	1997	-999	193	12-Sep-05	2005
A	A1	A1131	1997	-999	193	11-Sep-06	2006
A	A1	A1131	1997	-999	193	6-Sep-07	2007
A	A1	A1131	1997	-999	193	8-Sep-08	2008
A	A1	A1131	1997	-999	193	10-Sep-09	2009
A	A1	A1131	1997	-999	193	3-Sep-10	2010
A	A1	A1131	1997	-999	193	7-Sep-11	2011
A	A1	A1131	1997	-999	193	7-Sep-12	2012
A	A1	A1131	1997	-999	193	11-Sep-13	2013
A	A1	A1131	1997	-999	193	19-Sep-14	2014
A	A1	A1132	1997	-999	104	10-Nov-97	1997
A	A1	A1132	1997	-999	104	3-Sep-98	1998
A	A1	A1132	1997	-999	109	6-Sep-99	1999
A	A1	A1132	1997	-999	109	4-Sep-00	2000
A	A1	A1132	1997	-999	109	4-Sep-01	2001
A	A1	A1132	1997	-999	109	6-Sep-02	2002
A	A1	A1132	1997	-999	109	8-Sep-03	2003
A	A1	A1132	1997	-999	109	6-Sep-04	2004
A	A1	A1132	1997	-999	109	12-Sep-05	2005
A	A1	A1132	1997	-999	110	11-Sep-06	2006
A	A1	A1132	1997	-999	113	6-Sep-07	2007
A	A1	A1132	1997	-999	115	8-Sep-08	2008
A	A1	A1132	1997	-999	116	10-Sep-09	2009
A	A1	A1132	1997	-999	118	3-Sep-10	2010
A	A1	A1132	1997	-999	119	7-Sep-11	2011
A	A1	A1132	1997	-999	122	7-Sep-12	2012
A	A1	A1132	1997	-999	124	11-Sep-13	2013
A	A1	A1132	1997	-999	124	19-Sep-14	2014
A	A1	A1133	1997	-999	199	10-Nov-97	1997
A	A1	A1133	1997	-999	199	3-Sep-98	1998
A	A1	A1133	1997	-999	200	6-Sep-99	1999
A	A1	A1133	1997	-999	200	4-Sep-00	2000
A	A1	A1133	1997	-999	200	4-Sep-01	2001
A	A1	A1133	1997	-999	200	6-Sep-02	2002
A	A1	A1133	1997	-999	201	8-Sep-03	2003
A	A1	A1133	1997	-999	200	6-Sep-04	2004
A	A1	A1133	1997	-999	200	12-Sep-05	2005
A	A1	A1133	1997	-999	200	11-Sep-06	2006
A	A1	A1133	1997	-999	200	6-Sep-07	2007
A	A1	A1133	1997	-999	200	8-Sep-08	2008
A	A1	A1133	1997	-999	200	10-Sep-09	2009
A	A1	A1133	1997	-999	200	3-Sep-10	2010
A	A1	A1133	1997	-999	200	7-Sep-11	2011
A	A1	A1133	1997	-999	200	7-Sep-12	2012
A	A1	A1133	1997	-999	200	11-Sep-13	2013
A	A1	A1133	1997	-999	200	19-Sep-14	2014
A	A1	A1134	1997	2002	138	10-Nov-97	1997
A	A1	A1134	1997	2002	138	3-Sep-98	1998
A	A1	A1134	1997	2002	141	6-Sep-99	1999
A	A1	A1134	1997	2002	144	4-Sep-00	2000
A	A1	A1134	1997	2002	147	4-Sep-01	2001
A	A1	A1135	1997	-999	345	10-Nov-97	1997
A	A1	A1135	1997	-999	346	4-Sep-98	1998
A	A1	A1135	1997	-999	354	9-Sep-99	1999
A	A1	A1135	1997	-999	367	4-Sep-00	2000
A	A1	A1135	1997	-999	378	4-Sep-01	2001
A	A1	A1135	1997	-999	386	6-Sep-02	2002
A	A1	A1135	1997	-999	393	8-Sep-03	2003
A	A1	A1135	1997	-999	402	6-Sep-04	2004
A	A1	A1135	1997	-999	419	12-Sep-05	2005
A	A1	A1135	1997	-999	437	11-Sep-06	2006
A	A1	A1135	1997	-999	461	6-Sep-07	2007
A	A1	A1135	1997	-999	481	8-Sep-08	2008
A	A1	A1135	1997	-999	504	10-Sep-09	2009
A	A1	A1135	1997	-999	513	3-Sep-10	2010
A	A1	A1135	1997	-999	527	7-Sep-11	2011
A	A1	A1135	1997	-999	539	7-Sep-12	2012
A	A1	A1135	1997	-999	548	11-Sep-13	2013
A	A1	A1135	1997	-999	562	19-Sep-14	2014
A	A1	A1136	1997	-999	148	10-Nov-97	1997
A	A1	A1136	1997	-999	148	4-Sep-98	1998
A	A1	A1136	1997	-999	149	9-Sep-99	1999
A	A1	A1136	1997	-999	150	4-Sep-00	2000
A	A1	A1136	1997	-999	150	4-Sep-01	2001
A	A1	A1136	1997	-999	151	6-Sep-02	2002
A	A1	A1136	1997	-999	151	8-Sep-03	2003
A	A1	A1136	1997	-999	153	6-Sep-04	2004
A	A1	A1136	1997	-999	155	12-Sep-05	2005
A	A1	A1136	1997	-999	159	11-Sep-06	2006
A	A1	A1136	1997	-999	164	6-Sep-07	2007
A	A1	A1136	1997	-999	167	8-Sep-08	2008
A	A1	A1136	1997	-999	170	10-Sep-09	2009
A	A1	A1136	1997	-999	171	3-Sep-10	2010
A	A1	A1136	1997	-999	174	7-Sep-11	2011
A	A1	A1136	1997	-999	175	7-Sep-12	2012
A	A1	A1136	1997	-999	177	11-Sep-13	2013
A	A1	A1136	1997	-999	179	19-Sep-14	2014
A	A1	A1137	1997	-999	171	10-Nov-97	1997
A	A1	A1137	1997	-999	171	4-Sep-98	1998
A	A1	A1137	1997	-999	172	9-Sep-99	1999
A	A1	A1137	1997	-999	172	4-Sep-00	2000
A	A1	A1137	1997	-999	172	4-Sep-01	2001
A	A1	A1137	1997	-999	172	6-Sep-02	2002
A	A1	A1137	1997	-999	173	8-Sep-03	2003
A	A1	A1137	1997	-999	173	6-Sep-04	2004
A	A1	A1137	1997	-999	173	12-Sep-05	2005
A	A1	A1137	1997	-999	173	11-Sep-06	2006
A	A1	A1137	1997	-999	173	6-Sep-07	2007
A	A1	A1137	1997	-999	173	8-Sep-08	2008
A	A1	A1137	1997	-999	174	10-Sep-09	2009
A	A1	A1137	1997	-999	174	3-Sep-10	2010
A	A1	A1137	1997	-999	174	7-Sep-11	2011
A	A1	A1137	1997	-999	174	7-Sep-12	2012
A	A1	A1137	1997	-999	174	11-Sep-13	2013
A	A1	A1137	1997	-999	174	19-Sep-14	2014
A	A1	A1138	1997	-999	195	10-Nov-97	1997
A	A1	A1138	1997	-999	195	4-Sep-98	1998
A	A1	A1138	1997	-999	196	9-Sep-99	1999
A	A1	A1138	1997	-999	196	4-Sep-00	2000
A	A1	A1138	1997	-999	195	4-Sep-01	2001
A	A1	A1138	1997	-999	195	6-Sep-02	2002
A	A1	A1138	1997	-999	195	8-Sep-03	2003
A	A1	A1138	1997	-999	195	6-Sep-04	2004
A	A1	A1138	1997	-999	195	12-Sep-05	2005
A	A1	A1138	1997	-999	195	11-Sep-06	2006
A	A1	A1138	1997	-999	195	6-Sep-07	2007
A	A1	A1138	1997	-999	195	8-Sep-08	2008
A	A1	A1138	1997	-999	195	10-Sep-09	2009
A	A1	A1138	1997	-999	195	3-Sep-10	2010
A	A1	A1138	1997	-999	195	7-Sep-11	2011
A	A1	A1138	1997	-999	195	7-Sep-12	2012
A	A1	A1138	1997	-999	195	11-Sep-13	2013
A	A1	A1138	1997	-999	195	19-Sep-14	2014
A	A1	A1139	1997	-999	185	10-Nov-97	1997
A	A1	A1139	1997	-999	186	4-Sep-98	1998
A	A1	A1139	1997	-999	187	9-Sep-99	1999
A	A1	A1139	1997	-999	187	4-Sep-00	2000
A	A1	A1139	1997	-999	188	4-Sep-01	2001
A	A1	A1139	1997	-999	189	6-Sep-02	2002
A	A1	A1139	1997	-999	189	8-Sep-03	2003
A	A1	A1139	1997	-999	190	6-Sep-04	2004
A	A1	A1139	1997	-999	192	12-Sep-05	2005
A	A1	A1139	1997	-999	193	11-Sep-06	2006
A	A1	A1139	1997	-999	194	6-Sep-07	2007
A	A1	A1139	1997	-999	195	8-Sep-08	2008
A	A1	A1139	1997	-999	197	10-Sep-09	2009
A	A1	A1139	1997	-999	200	3-Sep-10	2010
A	A1	A1139	1997	-999	202	7-Sep-11	2011
A	A1	A1139	1997	-999	203	7-Sep-12	2012
A	A1	A1139	1997	-999	203	11-Sep-13	2013
A	A1	A1139	1997	-999	203	19-Sep-14	2014
A	A1	A114	1997	-999	352	7-Nov-97	1997
A	A1	A114	1997	-999	352	4-Sep-98	1998
A	A1	A114	1997	-999	357	9-Sep-99	1999
A	A1	A114	1997	-999	364	1-Sep-00	2000
A	A1	A114	1997	-999	371	3-Sep-01	2001
A	A1	A114	1997	-999	377	4-Sep-02	2002
A	A1	A114	1997	-999	384	5-Sep-03	2003
A	A1	A114	1997	-999	390	3-Sep-04	2004
A	A1	A114	1997	-999	396	9-Sep-05	2005
A	A1	A114	1997	-999	399	8-Sep-06	2006
A	A1	A114	1997	-999	404	5-Sep-07	2007
A	A1	A114	1997	-999	410	4-Sep-08	2008
A	A1	A114	1997	-999	417	9-Sep-09	2009
A	A1	A114	1997	-999	425	1-Sep-10	2010
A	A1	A114	1997	-999	434	2-Sep-11	2011
A	A1	A114	1997	-999	442	6-Sep-12	2012
A	A1	A114	1997	-999	446	6-Sep-13	2013
A	A1	A114	1997	-999	447	18-Sep-14	2014
A	A1	A1140	1997	-999	250	10-Nov-97	1997
A	A1	A1140	1997	-999	253	4-Sep-98	1998
A	A1	A1140	1997	-999	257	9-Sep-99	1999
A	A1	A1140	1997	-999	258	4-Sep-00	2000
A	A1	A1140	1997	-999	261	4-Sep-01	2001
A	A1	A1140	1997	-999	265	6-Sep-02	2002
A	A1	A1140	1997	-999	273	8-Sep-03	2003
A	A1	A1140	1997	-999	281	6-Sep-04	2004
A	A1	A1140	1997	-999	285	12-Sep-05	2005
A	A1	A1140	1997	-999	286	11-Sep-06	2006
A	A1	A1140	1997	-999	286	6-Sep-07	2007
A	A1	A1140	1997	-999	287	8-Sep-08	2008
A	A1	A1140	1997	-999	287	10-Sep-09	2009
A	A1	A1140	1997	-999	287	3-Sep-10	2010
A	A1	A1140	1997	-999	287	7-Sep-11	2011
A	A1	A1140	1997	-999	288	7-Sep-12	2012
A	A1	A1140	1997	-999	289	11-Sep-13	2013
A	A1	A1140	1997	-999	290	19-Sep-14	2014
A	A1	A1141	1997	-999	101	10-Nov-97	1997
A	A1	A1141	1997	-999	101	4-Sep-98	1998
A	A1	A1141	1997	-999	102	9-Sep-99	1999
A	A1	A1141	1997	-999	102	4-Sep-00	2000
A	A1	A1141	1997	-999	102	4-Sep-01	2001
A	A1	A1141	1997	-999	102	6-Sep-02	2002
A	A1	A1141	1997	-999	104	8-Sep-03	2003
A	A1	A1141	1997	-999	105	6-Sep-04	2004
A	A1	A1141	1997	-999	106	12-Sep-05	2005
A	A1	A1141	1997	-999	106	11-Sep-06	2006
A	A1	A1141	1997	-999	107	6-Sep-07	2007
A	A1	A1141	1997	-999	108	8-Sep-08	2008
A	A1	A1141	1997	-999	110	10-Sep-09	2009
A	A1	A1141	1997	-999	110	3-Sep-10	2010
A	A1	A1141	1997	-999	110	7-Sep-11	2011
A	A1	A1141	1997	-999	110	7-Sep-12	2012
A	A1	A1141	1997	-999	110	11-Sep-13	2013
A	A1	A1141	1997	-999	110	19-Sep-14	2014
A	A1	A1142	1997	-999	199	10-Nov-97	1997
A	A1	A1142	1997	-999	201	4-Sep-98	1998
A	A1	A1142	1997	-999	207	9-Sep-99	1999
A	A1	A1142	1997	-999	208	4-Sep-00	2000
A	A1	A1142	1997	-999	211	4-Sep-01	2001
A	A1	A1142	1997	-999	212	6-Sep-02	2002
A	A1	A1142	1997	-999	217	8-Sep-03	2003
A	A1	A1142	1997	-999	218	6-Sep-04	2004
A	A1	A1142	1997	-999	220	12-Sep-05	2005
A	A1	A1142	1997	-999	222	11-Sep-06	2006
A	A1	A1142	1997	-999	223	6-Sep-07	2007
A	A1	A1142	1997	-999	224	8-Sep-08	2008
A	A1	A1142	1997	-999	229	10-Sep-09	2009
A	A1	A1142	1997	-999	231	3-Sep-10	2010
A	A1	A1142	1997	-999	233	7-Sep-11	2011
A	A1	A1142	1997	-999	235	7-Sep-12	2012
A	A1	A1142	1997	-999	235	11-Sep-13	2013
A	A1	A1142	1997	-999	236	19-Sep-14	2014
A	A1	A1143	1997	-999	211	10-Nov-97	1997
A	A1	A1143	1997	-999	214	4-Sep-98	1998
A	A1	A1143	1997	-999	215	9-Sep-99	1999
A	A1	A1143	1997	-999	216	4-Sep-00	2000
A	A1	A1143	1997	-999	217	4-Sep-01	2001
A	A1	A1143	1997	-999	218	6-Sep-02	2002
A	A1	A1143	1997	-999	220	8-Sep-03	2003
A	A1	A1143	1997	-999	220	6-Sep-04	2004
A	A1	A1143	1997	-999	223	12-Sep-05	2005
A	A1	A1143	1997	-999	224	11-Sep-06	2006
A	A1	A1143	1997	-999	226	6-Sep-07	2007
A	A1	A1143	1997	-999	228	8-Sep-08	2008
A	A1	A1143	1997	-999	230	10-Sep-09	2009
A	A1	A1143	1997	-999	231	3-Sep-10	2010
A	A1	A1143	1997	-999	232	7-Sep-11	2011
A	A1	A1143	1997	-999	234	7-Sep-12	2012
A	A1	A1143	1997	-999	234	11-Sep-13	2013
A	A1	A1143	1997	-999	235	19-Sep-14	2014
A	A1	A1144	1997	2012	111	10-Nov-97	1997
A	A1	A1144	1997	2012	112	4-Sep-98	1998
A	A1	A1144	1997	2012	113	9-Sep-99	1999
A	A1	A1144	1997	2012	114	4-Sep-00	2000
A	A1	A1144	1997	2012	115	4-Sep-01	2001
A	A1	A1144	1997	2012	116	6-Sep-02	2002
A	A1	A1144	1997	2012	120	8-Sep-03	2003
A	A1	A1144	1997	2012	120	6-Sep-04	2004
A	A1	A1144	1997	2012	120	12-Sep-05	2005
A	A1	A1144	1997	2012	120	11-Sep-06	2006
A	A1	A1144	1997	2012	120	6-Sep-07	2007
A	A1	A1144	1997	2012	120	8-Sep-08	2008
A	A1	A1144	1997	2012	120	10-Sep-09	2009
A	A1	A1144	1997	2012	120	3-Sep-10	2010
A	A1	A1144	1997	2012	120	7-Sep-11	2011
A	A1	A1145	1997	2004	123	10-Nov-97	1997
A	A1	A1145	1997	2004	123	4-Sep-98	1998
A	A1	A1145	1997	2004	123	9-Sep-99	1999
A	A1	A1145	1997	2004	123	4-Sep-00	2000
A	A1	A1145	1997	2004	123	4-Sep-01	2001
A	A1	A1145	1997	2004	123	6-Sep-02	2002
A	A1	A1145	1997	2004	125	8-Sep-03	2003
A	A1	A1146	1997	2006	503	10-Nov-97	1997
A	A1	A1146	1997	2006	503	4-Sep-98	1998
A	A1	A1146	1997	2006	505	9-Sep-99	1999
A	A1	A1146	1997	2006	506	4-Sep-00	2000
A	A1	A1146	1997	2006	508	4-Sep-01	2001
A	A1	A1146	1997	2006	508	6-Sep-02	2002
A	A1	A1146	1997	2006	511	8-Sep-03	2003
A	A1	A1146	1997	2006	510	6-Sep-04	2004
A	A1	A1146	1997	2006	509	12-Sep-05	2005
A	A1	A1147	1997	-999	526	10-Nov-97	1997
A	A1	A1147	1997	-999	529	4-Sep-98	1998
A	A1	A1147	1997	-999	537	9-Sep-99	1999
A	A1	A1147	1997	-999	542	4-Sep-00	2000
A	A1	A1147	1997	-999	553	4-Sep-01	2001
A	A1	A1147	1997	-999	564	6-Sep-02	2002
A	A1	A1147	1997	-999	576	8-Sep-03	2003
A	A1	A1147	1997	-999	583	6-Sep-04	2004
A	A1	A1147	1997	-999	593	12-Sep-05	2005
A	A1	A1147	1997	-999	600	11-Sep-06	2006
A	A1	A1147	1997	-999	606	6-Sep-07	2007
A	A1	A1147	1997	-999	614	8-Sep-08	2008
A	A1	A1147	1997	-999	621	10-Sep-09	2009
A	A1	A1147	1997	-999	625	3-Sep-10	2010
A	A1	A1147	1997	-999	635	7-Sep-11	2011
A	A1	A1147	1997	-999	643	7-Sep-12	2012
A	A1	A1147	1997	-999	653	11-Sep-13	2013
A	A1	A1147	1997	-999	662	19-Sep-14	2014
A	A1	A1148	1997	-999	115	10-Nov-97	1997
A	A1	A1148	1997	-999	119	4-Sep-98	1998
A	A1	A1148	1997	-999	121	9-Sep-99	1999
A	A1	A1148	1997	-999	123	4-Sep-00	2000
A	A1	A1148	1997	-999	123	4-Sep-01	2001
A	A1	A1148	1997	-999	124	6-Sep-02	2002
A	A1	A1148	1997	-999	127	8-Sep-03	2003
A	A1	A1148	1997	-999	132	6-Sep-04	2004
A	A1	A1148	1997	-999	138	12-Sep-05	2005
A	A1	A1148	1997	-999	142	11-Sep-06	2006
A	A1	A1148	1997	-999	150	6-Sep-07	2007
A	A1	A1148	1997	-999	163	8-Sep-08	2008
A	A1	A1148	1997	-999	175	10-Sep-09	2009
A	A1	A1148	1997	-999	186	3-Sep-10	2010
A	A1	A1148	1997	-999	190	7-Sep-11	2011
A	A1	A1148	1997	-999	198	7-Sep-12	2012
A	A1	A1148	1997	-999	205	11-Sep-13	2013
A	A1	A1148	1997	-999	212	19-Sep-14	2014
A	A1	A1149	1997	-999	184	10-Nov-97	1997
A	A1	A1149	1997	-999	194	4-Sep-98	1998
A	A1	A1149	1997	-999	203	9-Sep-99	1999
A	A1	A1149	1997	-999	215	4-Sep-00	2000
A	A1	A1149	1997	-999	231	4-Sep-01	2001
A	A1	A1149	1997	-999	243	6-Sep-02	2002
A	A1	A1149	1997	-999	250	8-Sep-03	2003
A	A1	A1149	1997	-999	254	6-Sep-04	2004
A	A1	A1149	1997	-999	255	12-Sep-05	2005
A	A1	A1149	1997	-999	257	11-Sep-06	2006
A	A1	A1149	1997	-999	260	6-Sep-07	2007
A	A1	A1149	1997	-999	264	8-Sep-08	2008
A	A1	A1149	1997	-999	270	10-Sep-09	2009
A	A1	A1149	1997	-999	274	3-Sep-10	2010
A	A1	A1149	1997	-999	278	7-Sep-11	2011
A	A1	A1149	1997	-999	280	7-Sep-12	2012
A	A1	A1149	1997	-999	282	11-Sep-13	2013
A	A1	A1149	1997	-999	284	19-Sep-14	2014
A	A1	A115	1997	2010	139	7-Nov-97	1997
A	A1	A115	1997	2010	140	4-Sep-98	1998
A	A1	A115	1997	2010	140	9-Sep-99	1999
A	A1	A115	1997	2010	140	1-Sep-00	2000
A	A1	A115	1997	2010	140	3-Sep-01	2001
A	A1	A115	1997	2010	139	4-Sep-02	2002
A	A1	A115	1997	2010	139	5-Sep-03	2003
A	A1	A115	1997	2010	138	3-Sep-04	2004
A	A1	A115	1997	2010	139	9-Sep-05	2005
A	A1	A115	1997	2010	139	8-Sep-06	2006
A	A1	A115	1997	2010	139	5-Sep-07	2007
A	A1	A115	1997	2010	140	4-Sep-08	2008
A	A1	A115	1997	2010	140	9-Sep-09	2009
A	A1	A1150	1997	2008	152	10-Nov-97	1997
A	A1	A1150	1997	2008	152	4-Sep-98	1998
A	A1	A1150	1997	2008	155	9-Sep-99	1999
A	A1	A1150	1997	2008	155	4-Sep-00	2000
A	A1	A1150	1997	2008	155	4-Sep-01	2001
A	A1	A1150	1997	2008	159	6-Sep-02	2002
A	A1	A1150	1997	2008	159	8-Sep-03	2003
A	A1	A1150	1997	2008	160	6-Sep-04	2004
A	A1	A1150	1997	2008	160	12-Sep-05	2005
A	A1	A1150	1997	2008	160	11-Sep-06	2006
A	A1	A1150	1997	2008	160	6-Sep-07	2007
A	A1	A1151	1997	-999	100	10-Nov-97	1997
A	A1	A1151	1997	-999	101	4-Sep-98	1998
A	A1	A1151	1997	-999	101	9-Sep-99	1999
A	A1	A1151	1997	-999	102	4-Sep-00	2000
A	A1	A1151	1997	-999	105	4-Sep-01	2001
A	A1	A1151	1997	-999	108	6-Sep-02	2002
A	A1	A1151	1997	-999	112	8-Sep-03	2003
A	A1	A1151	1997	-999	115	6-Sep-04	2004
A	A1	A1151	1997	-999	117	12-Sep-05	2005
A	A1	A1151	1997	-999	118	11-Sep-06	2006
A	A1	A1151	1997	-999	124	6-Sep-07	2007
A	A1	A1151	1997	-999	128	8-Sep-08	2008
A	A1	A1151	1997	-999	130	10-Sep-09	2009
A	A1	A1151	1997	-999	131	3-Sep-10	2010
A	A1	A1151	1997	-999	133	7-Sep-11	2011
A	A1	A1151	1997	-999	136	7-Sep-12	2012
A	A1	A1151	1997	-999	137	11-Sep-13	2013
A	A1	A1151	1997	-999	140	19-Sep-14	2014
A	A1	A1152	1997	-999	103	10-Nov-97	1997
A	A1	A1152	1997	-999	104	4-Sep-98	1998
A	A1	A1152	1997	-999	105	9-Sep-99	1999
A	A1	A1152	1997	-999	106	4-Sep-00	2000
A	A1	A1152	1997	-999	106	4-Sep-01	2001
A	A1	A1152	1997	-999	108	6-Sep-02	2002
A	A1	A1152	1997	-999	108	8-Sep-03	2003
A	A1	A1152	1997	-999	108	6-Sep-04	2004
A	A1	A1152	1997	-999	111	12-Sep-05	2005
A	A1	A1152	1997	-999	111	11-Sep-06	2006
A	A1	A1152	1997	-999	115	6-Sep-07	2007
A	A1	A1152	1997	-999	117	8-Sep-08	2008
A	A1	A1152	1997	-999	119	10-Sep-09	2009
A	A1	A1152	1997	-999	120	3-Sep-10	2010
A	A1	A1152	1997	-999	120	7-Sep-11	2011
A	A1	A1152	1997	-999	121	7-Sep-12	2012
A	A1	A1152	1997	-999	121	11-Sep-13	2013
A	A1	A1152	1997	-999	121	19-Sep-14	2014
A	A1	A1153	1997	-999	157	10-Nov-97	1997
A	A1	A1153	1997	-999	158	4-Sep-98	1998
A	A1	A1153	1997	-999	159	9-Sep-99	1999
A	A1	A1153	1997	-999	160	4-Sep-00	2000
A	A1	A1153	1997	-999	160	4-Sep-01	2001
A	A1	A1153	1997	-999	160	6-Sep-02	2002
A	A1	A1153	1997	-999	161	8-Sep-03	2003
A	A1	A1153	1997	-999	161	6-Sep-04	2004
A	A1	A1153	1997	-999	161	12-Sep-05	2005
A	A1	A1153	1997	-999	161	11-Sep-06	2006
A	A1	A1153	1997	-999	162	6-Sep-07	2007
A	A1	A1153	1997	-999	163	8-Sep-08	2008
A	A1	A1153	1997	-999	163	10-Sep-09	2009
A	A1	A1153	1997	-999	163	3-Sep-10	2010
A	A1	A1153	1997	-999	163	7-Sep-11	2011
A	A1	A1153	1997	-999	163	7-Sep-12	2012
A	A1	A1153	1997	-999	163	11-Sep-13	2013
A	A1	A1153	1997	-999	163	19-Sep-14	2014
A	A1	A1155	1997	-999	115	10-Nov-97	1997
A	A1	A1155	1997	-999	116	4-Sep-98	1998
A	A1	A1155	1997	-999	118	9-Sep-99	1999
A	A1	A1155	1997	-999	118	4-Sep-00	2000
A	A1	A1155	1997	-999	121	4-Sep-01	2001
A	A1	A1155	1997	-999	126	6-Sep-02	2002
A	A1	A1155	1997	-999	126	8-Sep-03	2003
A	A1	A1155	1997	-999	128	6-Sep-04	2004
A	A1	A1155	1997	-999	129	12-Sep-05	2005
A	A1	A1155	1997	-999	131	11-Sep-06	2006
A	A1	A1155	1997	-999	133	6-Sep-07	2007
A	A1	A1155	1997	-999	135	8-Sep-08	2008
A	A1	A1155	1997	-999	137	10-Sep-09	2009
A	A1	A1155	1997	-999	138	3-Sep-10	2010
A	A1	A1155	1997	-999	140	7-Sep-11	2011
A	A1	A1155	1997	-999	140	7-Sep-12	2012
A	A1	A1155	1997	-999	140	11-Sep-13	2013
A	A1	A1155	1997	-999	140	19-Sep-14	2014
A	A1	A1156	1997	-999	146	10-Nov-97	1997
A	A1	A1156	1997	-999	146	4-Sep-98	1998
A	A1	A1156	1997	-999	147	9-Sep-99	1999
A	A1	A1156	1997	-999	147	4-Sep-00	2000
A	A1	A1156	1997	-999	147	4-Sep-01	2001
A	A1	A1156	1997	-999	147	6-Sep-02	2002
A	A1	A1156	1997	-999	147	8-Sep-03	2003
A	A1	A1156	1997	-999	147	6-Sep-04	2004
A	A1	A1156	1997	-999	147	12-Sep-05	2005
A	A1	A1156	1997	-999	147	11-Sep-06	2006
A	A1	A1156	1997	-999	147	6-Sep-07	2007
A	A1	A1156	1997	-999	147	8-Sep-08	2008
A	A1	A1156	1997	-999	148	10-Sep-09	2009
A	A1	A1156	1997	-999	148	3-Sep-10	2010
A	A1	A1156	1997	-999	148	7-Sep-11	2011
A	A1	A1156	1997	-999	148	7-Sep-12	2012
A	A1	A1156	1997	-999	148	11-Sep-13	2013
A	A1	A1156	1997	-999	148	19-Sep-14	2014
A	A1	A1157	1997	2004	184	10-Nov-97	1997
A	A1	A1157	1997	2004	184	4-Sep-98	1998
A	A1	A1157	1997	2004	186	9-Sep-99	1999
A	A1	A1157	1997	2004	189	4-Sep-00	2000
A	A1	A1157	1997	2004	190	4-Sep-01	2001
A	A1	A1157	1997	2004	189	6-Sep-02	2002
A	A1	A1157	1997	2004	189	8-Sep-03	2003
A	A1	A1158	1997	2000	149	10-Nov-97	1997
A	A1	A1158	1997	2000	153	4-Sep-98	1998
A	A1	A1158	1997	2000	153	9-Sep-99	1999
A	A1	A1159	1997	2008	120	10-Nov-97	1997
A	A1	A1159	1997	2008	121	4-Sep-98	1998
A	A1	A1159	1997	2008	125	9-Sep-99	1999
A	A1	A1159	1997	2008	126	4-Sep-00	2000
A	A1	A1159	1997	2008	127	4-Sep-01	2001
A	A1	A1159	1997	2008	128	6-Sep-02	2002
A	A1	A1159	1997	2008	131	8-Sep-03	2003
A	A1	A1159	1997	2008	133	6-Sep-04	2004
A	A1	A1159	1997	2008	136	12-Sep-05	2005
A	A1	A1159	1997	2008	137	11-Sep-06	2006
A	A1	A1159	1997	2008	137	6-Sep-07	2007
A	A1	A116	1997	2009	100	7-Nov-97	1997
A	A1	A116	1997	2009	101	4-Sep-98	1998
A	A1	A116	1997	2009	102	9-Sep-99	1999
A	A1	A116	1997	2009	102	1-Sep-00	2000
A	A1	A116	1997	2009	103	3-Sep-01	2001
A	A1	A116	1997	2009	104	4-Sep-02	2002
A	A1	A116	1997	2009	104	5-Sep-03	2003
A	A1	A116	1997	2009	104	3-Sep-04	2004
A	A1	A116	1997	2009	104	9-Sep-05	2005
A	A1	A116	1997	2009	104	8-Sep-06	2006
A	A1	A116	1997	2009	106	5-Sep-07	2007
A	A1	A116	1997	2009	106	4-Sep-08	2008
A	A1	A1160	1997	-999	742	10-Nov-97	1997
A	A1	A1160	1997	-999	746	4-Sep-98	1998
A	A1	A1160	1997	-999	750	9-Sep-99	1999
A	A1	A1160	1997	-999	755	4-Sep-00	2000
A	A1	A1160	1997	-999	759	4-Sep-01	2001
A	A1	A1160	1997	-999	765	6-Sep-02	2002
A	A1	A1160	1997	-999	776	8-Sep-03	2003
A	A1	A1160	1997	-999	782	6-Sep-04	2004
A	A1	A1160	1997	-999	790	12-Sep-05	2005
A	A1	A1160	1997	-999	799	11-Sep-06	2006
A	A1	A1160	1997	-999	808	6-Sep-07	2007
A	A1	A1160	1997	-999	816	8-Sep-08	2008
A	A1	A1160	1997	-999	820	10-Sep-09	2009
A	A1	A1160	1997	-999	827	3-Sep-10	2010
A	A1	A1160	1997	-999	832	7-Sep-11	2011
A	A1	A1160	1997	-999	840	7-Sep-12	2012
A	A1	A1160	1997	-999	840	11-Sep-13	2013
A	A1	A1160	1997	-999	844	19-Sep-14	2014
A	A1	A1161	1997	-999	602	10-Nov-97	1997
A	A1	A1161	1997	-999	603	4-Sep-98	1998
A	A1	A1161	1997	-999	604	9-Sep-99	1999
A	A1	A1161	1997	-999	604	4-Sep-00	2000
A	A1	A1161	1997	-999	605	4-Sep-01	2001
A	A1	A1161	1997	-999	606	6-Sep-02	2002
A	A1	A1161	1997	-999	607	8-Sep-03	2003
A	A1	A1161	1997	-999	611	6-Sep-04	2004
A	A1	A1161	1997	-999	612	12-Sep-05	2005
A	A1	A1161	1997	-999	615	11-Sep-06	2006
A	A1	A1161	1997	-999	615	6-Sep-07	2007
A	A1	A1161	1997	-999	616	8-Sep-08	2008
A	A1	A1161	1997	-999	616	10-Sep-09	2009
A	A1	A1161	1997	-999	616	3-Sep-10	2010
A	A1	A1161	1997	-999	616	7-Sep-11	2011
A	A1	A1161	1997	-999	617	7-Sep-12	2012
A	A1	A1161	1997	-999	618	11-Sep-13	2013
A	A1	A1161	1997	-999	619	19-Sep-14	2014
A	A1	A1162	1997	-999	129	10-Nov-97	1997
A	A1	A1162	1997	-999	129	4-Sep-98	1998
A	A1	A1162	1997	-999	130	9-Sep-99	1999
A	A1	A1162	1997	-999	131	4-Sep-00	2000
A	A1	A1162	1997	-999	131	4-Sep-01	2001
A	A1	A1162	1997	-999	132	6-Sep-02	2002
A	A1	A1162	1997	-999	133	8-Sep-03	2003
A	A1	A1162	1997	-999	134	6-Sep-04	2004
A	A1	A1162	1997	-999	134	12-Sep-05	2005
A	A1	A1162	1997	-999	137	11-Sep-06	2006
A	A1	A1162	1997	-999	140	6-Sep-07	2007
A	A1	A1162	1997	-999	143	8-Sep-08	2008
A	A1	A1162	1997	-999	145	10-Sep-09	2009
A	A1	A1162	1997	-999	145	3-Sep-10	2010
A	A1	A1162	1997	-999	145	7-Sep-11	2011
A	A1	A1162	1997	-999	147	7-Sep-12	2012
A	A1	A1162	1997	-999	147	11-Sep-13	2013
A	A1	A1162	1997	-999	150	19-Sep-14	2014
A	A1	A1163	1997	2001	100	10-Nov-97	1997
A	A1	A1163	1997	2001	100	4-Sep-98	1998
A	A1	A1163	1997	2001	100	9-Sep-99	1999
A	A1	A1163	1997	2001	101	4-Sep-00	2000
A	A1	A1164	1997	-999	160	10-Nov-97	1997
A	A1	A1164	1997	-999	160	4-Sep-98	1998
A	A1	A1164	1997	-999	162	9-Sep-99	1999
A	A1	A1164	1997	-999	162	4-Sep-00	2000
A	A1	A1164	1997	-999	162	4-Sep-01	2001
A	A1	A1164	1997	-999	161	6-Sep-02	2002
A	A1	A1164	1997	-999	161	8-Sep-03	2003
A	A1	A1164	1997	-999	161	6-Sep-04	2004
A	A1	A1164	1997	-999	162	12-Sep-05	2005
A	A1	A1164	1997	-999	162	11-Sep-06	2006
A	A1	A1164	1997	-999	162	6-Sep-07	2007
A	A1	A1164	1997	-999	163	8-Sep-08	2008
A	A1	A1164	1997	-999	163	10-Sep-09	2009
A	A1	A1164	1997	-999	163	3-Sep-10	2010
A	A1	A1164	1997	-999	163	7-Sep-11	2011
A	A1	A1164	1997	-999	164	7-Sep-12	2012
A	A1	A1164	1997	-999	164	11-Sep-13	2013
A	A1	A1164	1997	-999	164	19-Sep-14	2014
A	A1	A1165	1997	-999	225	10-Nov-97	1997
A	A1	A1165	1997	-999	227	4-Sep-98	1998
A	A1	A1165	1997	-999	235	9-Sep-99	1999
A	A1	A1165	1997	-999	237	4-Sep-00	2000
A	A1	A1165	1997	-999	239	4-Sep-01	2001
A	A1	A1165	1997	-999	246	6-Sep-02	2002
A	A1	A1165	1997	-999	252	8-Sep-03	2003
A	A1	A1165	1997	-999	253	6-Sep-04	2004
A	A1	A1165	1997	-999	262	12-Sep-05	2005
A	A1	A1165	1997	-999	267	11-Sep-06	2006
A	A1	A1165	1997	-999	274	6-Sep-07	2007
A	A1	A1165	1997	-999	278	8-Sep-08	2008
A	A1	A1165	1997	-999	278	10-Sep-09	2009
A	A1	A1165	1997	-999	280	3-Sep-10	2010
A	A1	A1165	1997	-999	283	7-Sep-11	2011
A	A1	A1165	1997	-999	284	7-Sep-12	2012
A	A1	A1165	1997	-999	284	11-Sep-13	2013
A	A1	A1165	1997	-999	287	19-Sep-14	2014
A	A1	A1166	1997	2001	504	10-Nov-97	1997
A	A1	A1166	1997	2001	504	4-Sep-98	1998
A	A1	A1166	1997	2001	506	9-Sep-99	1999
A	A1	A1166	1997	2001	503	4-Sep-00	2000
A	A1	A1167	1997	2000	156	10-Nov-97	1997
A	A1	A1167	1997	2000	158	4-Sep-98	1998
A	A1	A1167	1997	2000	162	9-Sep-99	1999
A	A1	A1169	1997	2000	132	7-Nov-97	1997
A	A1	A1169	1997	2000	133	3-Sep-98	1998
A	A1	A1169	1997	2000	133	9-Sep-99	1999
A	A1	A117	1997	-999	102	7-Nov-97	1997
A	A1	A117	1997	-999	105	4-Sep-98	1998
A	A1	A117	1997	-999	110	9-Sep-99	1999
A	A1	A117	1997	-999	111	1-Sep-00	2000
A	A1	A117	1997	-999	113	3-Sep-01	2001
A	A1	A117	1997	-999	113	4-Sep-02	2002
A	A1	A117	1997	-999	113	5-Sep-03	2003
A	A1	A117	1997	-999	113	3-Sep-04	2004
A	A1	A117	1997	-999	113	9-Sep-05	2005
A	A1	A117	1997	-999	114	8-Sep-06	2006
A	A1	A117	1997	-999	114	5-Sep-07	2007
A	A1	A117	1997	-999	116	4-Sep-08	2008
A	A1	A117	1997	-999	116	9-Sep-09	2009
A	A1	A117	1997	-999	116	1-Sep-10	2010
A	A1	A117	1997	-999	116	2-Sep-11	2011
A	A1	A117	1997	-999	120	6-Sep-12	2012
A	A1	A117	1997	-999	120	6-Sep-13	2013
A	A1	A117	1997	-999	121	18-Sep-14	2014
A	A1	A1170	1997	2004	110	10-Nov-97	1997
A	A1	A1170	1997	2004	111	3-Sep-98	1998
A	A1	A1170	1997	2004	113	6-Sep-99	1999
A	A1	A1170	1997	2004	114	4-Sep-00	2000
A	A1	A1170	1997	2004	114	4-Sep-01	2001
A	A1	A1170	1997	2004	114	6-Sep-02	2002
A	A1	A1170	1997	2004	115	8-Sep-03	2003
A	A1	A1171	1997	-999	609	10-Nov-97	1997
A	A1	A1171	1997	-999	618	4-Sep-98	1998
A	A1	A1171	1997	-999	628	9-Sep-99	1999
A	A1	A1171	1997	-999	631	4-Sep-00	2000
A	A1	A1171	1997	-999	637	4-Sep-01	2001
A	A1	A1171	1997	-999	645	6-Sep-02	2002
A	A1	A1171	1997	-999	651	8-Sep-03	2003
A	A1	A1171	1997	-999	658	6-Sep-04	2004
A	A1	A1171	1997	-999	668	12-Sep-05	2005
A	A1	A1171	1997	-999	673	11-Sep-06	2006
A	A1	A1171	1997	-999	680	6-Sep-07	2007
A	A1	A1171	1997	-999	688	8-Sep-08	2008
A	A1	A1171	1997	-999	691	10-Sep-09	2009
A	A1	A1171	1997	-999	695	3-Sep-10	2010
A	A1	A1171	1997	-999	703	7-Sep-11	2011
A	A1	A1171	1997	-999	711	7-Sep-12	2012
A	A1	A1171	1997	-999	718	11-Sep-13	2013
A	A1	A1171	1997	-999	727	19-Sep-14	2014
A	A1	A1172	1997	2007	101	10-Nov-97	1997
A	A1	A1172	1997	2007	103	4-Sep-98	1998
A	A1	A1172	1997	2007	103	9-Sep-99	1999
A	A1	A1172	1997	2007	103	4-Sep-00	2000
A	A1	A1172	1997	2007	103	4-Sep-01	2001
A	A1	A1172	1997	2007	103	6-Sep-02	2002
A	A1	A1172	1997	2007	103	8-Sep-03	2003
A	A1	A1172	1997	2007	102	6-Sep-04	2004
A	A1	A1172	1997	2007	101	12-Sep-05	2005
A	A1	A1172	1997	2007	101	11-Sep-06	2006
A	A1	A1175	1998	-999	104	4-Sep-98	1998
A	A1	A1175	1998	-999	107	9-Sep-99	1999
A	A1	A1175	1998	-999	110	4-Sep-00	2000
A	A1	A1175	1998	-999	113	4-Sep-01	2001
A	A1	A1175	1998	-999	114	6-Sep-02	2002
A	A1	A1175	1998	-999	114	8-Sep-03	2003
A	A1	A1175	1998	-999	115	6-Sep-04	2004
A	A1	A1175	1998	-999	115	12-Sep-05	2005
A	A1	A1175	1998	-999	115	11-Sep-06	2006
A	A1	A1175	1998	-999	116	6-Sep-07	2007
A	A1	A1175	1998	-999	117	4-Sep-08	2008
A	A1	A1175	1998	-999	120	10-Sep-09	2009
A	A1	A1175	1998	-999	120	1-Sep-10	2010
A	A1	A1175	1998	-999	120	2-Sep-11	2011
A	A1	A1175	1998	-999	120	6-Sep-12	2012
A	A1	A1175	1998	-999	120	11-Sep-13	2013
A	A1	A1175	1998	-999	121	18-Sep-14	2014
A	A1	A1176	1998	-999	104	4-Sep-98	1998
A	A1	A1176	1998	-999	105	9-Sep-99	1999
A	A1	A1176	1998	-999	105	4-Sep-00	2000
A	A1	A1176	1998	-999	105	4-Sep-01	2001
A	A1	A1176	1998	-999	108	6-Sep-02	2002
A	A1	A1176	1998	-999	108	8-Sep-03	2003
A	A1	A1176	1998	-999	111	6-Sep-04	2004
A	A1	A1176	1998	-999	112	12-Sep-05	2005
A	A1	A1176	1998	-999	112	11-Sep-06	2006
A	A1	A1176	1998	-999	113	6-Sep-07	2007
A	A1	A1176	1998	-999	115	8-Sep-08	2008
A	A1	A1176	1998	-999	120	10-Sep-09	2009
A	A1	A1176	1998	-999	120	3-Sep-10	2010
A	A1	A1176	1998	-999	120	7-Sep-11	2011
A	A1	A1176	1998	-999	120	7-Sep-12	2012
A	A1	A1176	1998	-999	120	11-Sep-13	2013
A	A1	A1176	1998	-999	120	19-Sep-14	2014
A	A1	A1177	1998	-999	113	4-Sep-98	1998
A	A1	A1177	1998	-999	115	6-Sep-99	1999
A	A1	A1177	1998	-999	115	4-Sep-00	2000
A	A1	A1177	1998	-999	115	4-Sep-01	2001
A	A1	A1177	1998	-999	115	6-Sep-02	2002
A	A1	A1177	1998	-999	116	8-Sep-03	2003
A	A1	A1177	1998	-999	115	6-Sep-04	2004
A	A1	A1177	1998	-999	115	12-Sep-05	2005
A	A1	A1177	1998	-999	115	11-Sep-06	2006
A	A1	A1177	1998	-999	115	6-Sep-07	2007
A	A1	A1177	1998	-999	116	8-Sep-08	2008
A	A1	A1177	1998	-999	116	10-Sep-09	2009
A	A1	A1177	1998	-999	116	3-Sep-10	2010
A	A1	A1177	1998	-999	116	7-Sep-11	2011
A	A1	A1177	1998	-999	116	7-Sep-12	2012
A	A1	A1177	1998	-999	116	11-Sep-13	2013
A	A1	A1177	1998	-999	116	19-Sep-14	2014
A	A1	A1178	1999	2007	104	6-Sep-99	1999
A	A1	A1178	1999	2007	106	1-Sep-00	2000
A	A1	A1178	1999	2007	107	3-Sep-01	2001
A	A1	A1178	1999	2007	106	4-Sep-02	2002
A	A1	A1178	1999	2007	109	5-Sep-03	2003
A	A1	A1178	1999	2007	109	3-Sep-04	2004
A	A1	A1178	1999	2007	109	9-Sep-05	2005
A	A1	A1178	1999	2007	110	8-Sep-06	2006
A	A1	A1179	1999	-999	104	3-Sep-99	1999
A	A1	A1179	1999	-999	121	4-Sep-00	2000
A	A1	A1179	1999	-999	127	4-Sep-01	2001
A	A1	A1179	1999	-999	136	6-Sep-02	2002
A	A1	A1179	1999	-999	147	8-Sep-03	2003
A	A1	A1179	1999	-999	161	6-Sep-04	2004
A	A1	A1179	1999	-999	181	12-Sep-05	2005
A	A1	A1179	1999	-999	199	11-Sep-06	2006
A	A1	A1179	1999	-999	211	6-Sep-07	2007
A	A1	A1179	1999	-999	223	8-Sep-08	2008
A	A1	A1179	1999	-999	230	10-Sep-09	2009
A	A1	A1179	1999	-999	232	3-Sep-10	2010
A	A1	A1179	1999	-999	244	7-Sep-11	2011
A	A1	A1179	1999	-999	254	7-Sep-12	2012
A	A1	A1179	1999	-999	260	11-Sep-13	2013
A	A1	A1179	1999	-999	268	19-Sep-14	2014
A	A1	A118	1997	-999	401	7-Nov-97	1997
A	A1	A118	1997	-999	409	4-Sep-98	1998
A	A1	A118	1997	-999	424	9-Sep-99	1999
A	A1	A118	1997	-999	438	1-Sep-00	2000
A	A1	A118	1997	-999	452	3-Sep-01	2001
A	A1	A118	1997	-999	466	4-Sep-02	2002
A	A1	A118	1997	-999	479	5-Sep-03	2003
A	A1	A118	1997	-999	492	3-Sep-04	2004
A	A1	A118	1997	-999	495	9-Sep-05	2005
A	A1	A118	1997	-999	502	8-Sep-06	2006
A	A1	A118	1997	-999	509	5-Sep-07	2007
A	A1	A118	1997	-999	515	4-Sep-08	2008
A	A1	A118	1997	-999	515	9-Sep-09	2009
A	A1	A118	1997	-999	517	1-Sep-10	2010
A	A1	A118	1997	-999	517	2-Sep-11	2011
A	A1	A118	1997	-999	519	6-Sep-12	2012
A	A1	A118	1997	-999	523	6-Sep-13	2013
A	A1	A118	1997	-999	529	18-Sep-14	2014
A	A1	A1180	1999	-999	100	3-Sep-99	1999
A	A1	A1180	1999	-999	110	4-Sep-00	2000
A	A1	A1180	1999	-999	122	4-Sep-01	2001
A	A1	A1180	1999	-999	132	6-Sep-02	2002
A	A1	A1180	1999	-999	148	8-Sep-03	2003
A	A1	A1180	1999	-999	160	6-Sep-04	2004
A	A1	A1180	1999	-999	174	12-Sep-05	2005
A	A1	A1180	1999	-999	184	11-Sep-06	2006
A	A1	A1180	1999	-999	192	6-Sep-07	2007
A	A1	A1180	1999	-999	201	8-Sep-08	2008
A	A1	A1180	1999	-999	208	10-Sep-09	2009
A	A1	A1180	1999	-999	211	3-Sep-10	2010
A	A1	A1180	1999	-999	215	7-Sep-11	2011
A	A1	A1180	1999	-999	220	7-Sep-12	2012
A	A1	A1180	1999	-999	223	11-Sep-13	2013
A	A1	A1180	1999	-999	226	19-Sep-14	2014
A	A1	A1181	1999	2013	101	9-Sep-99	1999
A	A1	A1181	1999	2013	103	4-Sep-00	2000
A	A1	A1181	1999	2013	107	4-Sep-01	2001
A	A1	A1181	1999	2013	109	6-Sep-02	2002
A	A1	A1181	1999	2013	109	8-Sep-03	2003
A	A1	A1181	1999	2013	110	6-Sep-04	2004
A	A1	A1181	1999	2013	110	12-Sep-05	2005
A	A1	A1181	1999	2013	110	11-Sep-06	2006
A	A1	A1181	1999	2013	110	6-Sep-07	2007
A	A1	A1181	1999	2013	110	4-Sep-08	2008
A	A1	A1181	1999	2013	110	10-Sep-09	2009
A	A1	A1181	1999	2013	110	3-Sep-10	2010
A	A1	A1181	1999	2013	110	2-Sep-11	2011
A	A1	A1181	1999	2013	110	7-Sep-12	2012
A	A1	A1182	2000	-999	102	1-Sep-00	2000
A	A1	A1182	2000	-999	110	3-Sep-01	2001
A	A1	A1182	2000	-999	118	4-Sep-02	2002
A	A1	A1182	2000	-999	127	5-Sep-03	2003
A	A1	A1182	2000	-999	136	3-Sep-04	2004
A	A1	A1182	2000	-999	151	9-Sep-05	2005
A	A1	A1182	2000	-999	162	8-Sep-06	2006
A	A1	A1182	2000	-999	176	5-Sep-07	2007
A	A1	A1182	2000	-999	192	4-Sep-08	2008
A	A1	A1182	2000	-999	204	9-Sep-09	2009
A	A1	A1182	2000	-999	217	1-Sep-10	2010
A	A1	A1182	2000	-999	231	2-Sep-11	2011
A	A1	A1182	2000	-999	246	6-Sep-12	2012
A	A1	A1182	2000	-999	259	6-Sep-13	2013
A	A1	A1182	2000	-999	272	18-Sep-14	2014
A	A1	A1183	2000	-999	113	4-Sep-00	2000
A	A1	A1183	2000	-999	130	3-Sep-01	2001
A	A1	A1183	2000	-999	145	4-Sep-02	2002
A	A1	A1183	2000	-999	163	5-Sep-03	2003
A	A1	A1183	2000	-999	183	3-Sep-04	2004
A	A1	A1183	2000	-999	204	9-Sep-05	2005
A	A1	A1183	2000	-999	238	8-Sep-06	2006
A	A1	A1183	2000	-999	271	5-Sep-07	2007
A	A1	A1183	2000	-999	310	4-Sep-08	2008
A	A1	A1183	2000	-999	323	9-Sep-09	2009
A	A1	A1183	2000	-999	349	1-Sep-10	2010
A	A1	A1183	2000	-999	372	2-Sep-11	2011
A	A1	A1183	2000	-999	398	6-Sep-12	2012
A	A1	A1183	2000	-999	421	6-Sep-13	2013
A	A1	A1183	2000	-999	442	18-Sep-14	2014
A	A1	A1184	2000	-999	101	4-Sep-00	2000
A	A1	A1184	2000	-999	109	4-Sep-01	2001
A	A1	A1184	2000	-999	114	6-Sep-02	2002
A	A1	A1184	2000	-999	117	8-Sep-03	2003
A	A1	A1184	2000	-999	120	6-Sep-04	2004
A	A1	A1184	2000	-999	122	12-Sep-05	2005
A	A1	A1184	2000	-999	123	11-Sep-06	2006
A	A1	A1184	2000	-999	127	6-Sep-07	2007
A	A1	A1184	2000	-999	130	8-Sep-08	2008
A	A1	A1184	2000	-999	134	10-Sep-09	2009
A	A1	A1184	2000	-999	136	3-Sep-10	2010
A	A1	A1184	2000	-999	142	7-Sep-11	2011
A	A1	A1184	2000	-999	147	7-Sep-12	2012
A	A1	A1184	2000	-999	149	11-Sep-13	2013
A	A1	A1184	2000	-999	155	19-Sep-14	2014
A	A1	A1185	2002	-999	101	4-Sep-02	2002
A	A1	A1185	2002	-999	101	5-Sep-03	2003
A	A1	A1185	2002	-999	102	3-Sep-04	2004
A	A1	A1185	2002	-999	102	9-Sep-05	2005
A	A1	A1185	2002	-999	104	8-Sep-06	2006
A	A1	A1185	2002	-999	106	5-Sep-07	2007
A	A1	A1185	2002	-999	106	4-Sep-08	2008
A	A1	A1185	2002	-999	106	9-Sep-09	2009
A	A1	A1185	2002	-999	106	1-Sep-10	2010
A	A1	A1185	2002	-999	108	2-Sep-11	2011
A	A1	A1185	2002	-999	108	6-Sep-12	2012
A	A1	A1185	2002	-999	108	6-Sep-13	2013
A	A1	A1185	2002	-999	108	18-Sep-14	2014
A	A1	A1186	2002	-999	101	6-Sep-02	2002
A	A1	A1186	2002	-999	112	8-Sep-03	2003
A	A1	A1186	2002	-999	122	6-Sep-04	2004
A	A1	A1186	2002	-999	161	12-Sep-05	2005
A	A1	A1186	2002	-999	186	11-Sep-06	2006
A	A1	A1186	2002	-999	204	6-Sep-07	2007
A	A1	A1186	2002	-999	221	8-Sep-08	2008
A	A1	A1186	2002	-999	232	10-Sep-09	2009
A	A1	A1186	2002	-999	238	3-Sep-10	2010
A	A1	A1186	2002	-999	245	7-Sep-11	2011
A	A1	A1186	2002	-999	257	7-Sep-12	2012
A	A1	A1186	2002	-999	262	11-Sep-13	2013
A	A1	A1186	2002	-999	268	19-Sep-14	2014
A	A1	A1187	2002	-999	100	6-Sep-02	2002
A	A1	A1187	2002	-999	102	8-Sep-03	2003
A	A1	A1187	2002	-999	103	6-Sep-04	2004
A	A1	A1187	2002	-999	106	12-Sep-05	2005
A	A1	A1187	2002	-999	107	11-Sep-06	2006
A	A1	A1187	2002	-999	107	6-Sep-07	2007
A	A1	A1187	2002	-999	108	8-Sep-08	2008
A	A1	A1187	2002	-999	108	10-Sep-09	2009
A	A1	A1187	2002	-999	109	3-Sep-10	2010
A	A1	A1187	2002	-999	109	7-Sep-11	2011
A	A1	A1187	2002	-999	110	7-Sep-12	2012
A	A1	A1187	2002	-999	110	11-Sep-13	2013
A	A1	A1187	2002	-999	111	19-Sep-14	2014
A	A1	A1188	2004	-999	102	6-Sep-04	2004
A	A1	A1188	2004	-999	105	12-Sep-05	2005
A	A1	A1188	2004	-999	107	11-Sep-06	2006
A	A1	A1188	2004	-999	110	6-Sep-07	2007
A	A1	A1188	2004	-999	112	8-Sep-08	2008
A	A1	A1188	2004	-999	116	10-Sep-09	2009
A	A1	A1188	2004	-999	118	3-Sep-10	2010
A	A1	A1188	2004	-999	119	7-Sep-11	2011
A	A1	A1188	2004	-999	121	7-Sep-12	2012
A	A1	A1188	2004	-999	124	11-Sep-13	2013
A	A1	A1188	2004	-999	128	19-Sep-14	2014
A	A1	A1189	2003	-999	102	8-Sep-03	2003
A	A1	A1189	2003	-999	104	6-Sep-04	2004
A	A1	A1189	2003	-999	105	12-Sep-05	2005
A	A1	A1189	2003	-999	106	11-Sep-06	2006
A	A1	A1189	2003	-999	108	6-Sep-07	2007
A	A1	A1189	2003	-999	108	8-Sep-08	2008
A	A1	A1189	2003	-999	109	10-Sep-09	2009
A	A1	A1189	2003	-999	110	3-Sep-10	2010
A	A1	A1189	2003	-999	112	7-Sep-11	2011
A	A1	A1189	2003	-999	112	7-Sep-12	2012
A	A1	A1189	2003	-999	112	11-Sep-13	2013
A	A1	A1189	2003	-999	112	19-Sep-14	2014
A	A1	A119	1997	-999	217	7-Nov-97	1997
A	A1	A119	1997	-999	217	4-Sep-98	1998
A	A1	A119	1997	-999	217	9-Sep-99	1999
A	A1	A119	1997	-999	217	1-Sep-00	2000
A	A1	A119	1997	-999	217	3-Sep-01	2001
A	A1	A119	1997	-999	217	4-Sep-02	2002
A	A1	A119	1997	-999	217	5-Sep-03	2003
A	A1	A119	1997	-999	217	3-Sep-04	2004
A	A1	A119	1997	-999	217	9-Sep-05	2005
A	A1	A119	1997	-999	217	8-Sep-06	2006
A	A1	A119	1997	-999	217	5-Sep-07	2007
A	A1	A119	1997	-999	217	4-Sep-08	2008
A	A1	A119	1997	-999	217	9-Sep-09	2009
A	A1	A119	1997	-999	217	1-Sep-10	2010
A	A1	A119	1997	-999	217	2-Sep-11	2011
A	A1	A119	1997	-999	217	6-Sep-12	2012
A	A1	A119	1997	-999	217	6-Sep-13	2013
A	A1	A119	1997	-999	217	18-Sep-14	2014
A	A1	A1190	2004	-999	100	3-Sep-04	2004
A	A1	A1190	2004	-999	100	9-Sep-05	2005
A	A1	A1190	2004	-999	100	8-Sep-06	2006
A	A1	A1190	2004	-999	101	5-Sep-07	2007
A	A1	A1190	2004	-999	104	4-Sep-08	2008
A	A1	A1190	2004	-999	106	9-Sep-09	2009
A	A1	A1190	2004	-999	106	1-Sep-10	2010
A	A1	A1190	2004	-999	108	2-Sep-11	2011
A	A1	A1190	2004	-999	113	6-Sep-12	2012
A	A1	A1190	2004	-999	116	6-Sep-13	2013
A	A1	A1190	2004	-999	117	18-Sep-14	2014
A	A1	A1191	2004	-999	105	6-Sep-04	2004
A	A1	A1191	2004	-999	121	12-Sep-05	2005
A	A1	A1191	2004	-999	130	11-Sep-06	2006
A	A1	A1191	2004	-999	137	6-Sep-07	2007
A	A1	A1191	2004	-999	145	8-Sep-08	2008
A	A1	A1191	2004	-999	154	10-Sep-09	2009
A	A1	A1191	2004	-999	163	3-Sep-10	2010
A	A1	A1191	2004	-999	175	7-Sep-11	2011
A	A1	A1191	2004	-999	185	7-Sep-12	2012
A	A1	A1191	2004	-999	195	11-Sep-13	2013
A	A1	A1191	2004	-999	202	19-Sep-14	2014
A	A1	A1197	2009	2014	112	11-Sep-09	2009
A	A1	A1197	2009	2014	130	1-Sep-10	2010
A	A1	A1197	2009	2014	146	2-Sep-11	2011
A	A1	A1197	2009	2014	166	6-Sep-12	2012
A	A1	A1197	2009	2014	186	6-Sep-13	2013
A	A1	A12	1997	-999	345	7-Nov-97	1997
A	A1	A12	1997	-999	345	3-Sep-98	1998
A	A1	A12	1997	-999	346	6-Sep-99	1999
A	A1	A12	1997	-999	346	1-Sep-00	2000
A	A1	A12	1997	-999	346	3-Sep-01	2001
A	A1	A12	1997	-999	346	4-Sep-02	2002
A	A1	A12	1997	-999	347	5-Sep-03	2003
A	A1	A12	1997	-999	347	3-Sep-04	2004
A	A1	A12	1997	-999	348	9-Sep-05	2005
A	A1	A12	1997	-999	348	8-Sep-06	2006
A	A1	A12	1997	-999	348	5-Sep-07	2007
A	A1	A12	1997	-999	349	4-Sep-08	2008
A	A1	A12	1997	-999	349	9-Sep-09	2009
A	A1	A12	1997	-999	349	1-Sep-10	2010
A	A1	A12	1997	-999	350	2-Sep-11	2011
A	A1	A12	1997	-999	350	6-Sep-12	2012
A	A1	A12	1997	-999	350	6-Sep-13	2013
A	A1	A12	1997	-999	350	18-Sep-14	2014
A	A1	A120	1997	-999	109	7-Nov-97	1997
A	A1	A120	1997	-999	110	4-Sep-98	1998
A	A1	A120	1997	-999	111	9-Sep-99	1999
A	A1	A120	1997	-999	113	1-Sep-00	2000
A	A1	A120	1997	-999	113	3-Sep-01	2001
A	A1	A120	1997	-999	114	4-Sep-02	2002
A	A1	A120	1997	-999	115	5-Sep-03	2003
A	A1	A120	1997	-999	116	3-Sep-04	2004
A	A1	A120	1997	-999	117	9-Sep-05	2005
A	A1	A120	1997	-999	119	8-Sep-06	2006
A	A1	A120	1997	-999	120	5-Sep-07	2007
A	A1	A120	1997	-999	120	4-Sep-08	2008
A	A1	A120	1997	-999	121	9-Sep-09	2009
A	A1	A120	1997	-999	121	1-Sep-10	2010
A	A1	A120	1997	-999	121	2-Sep-11	2011
A	A1	A120	1997	-999	121	6-Sep-12	2012
A	A1	A120	1997	-999	122	6-Sep-13	2013
A	A1	A120	1997	-999	123	18-Sep-14	2014
A	A1	A121	1997	-999	113	7-Nov-97	1997
A	A1	A121	1997	-999	113	4-Sep-98	1998
A	A1	A121	1997	-999	114	9-Sep-99	1999
A	A1	A121	1997	-999	114	1-Sep-00	2000
A	A1	A121	1997	-999	114	3-Sep-01	2001
A	A1	A121	1997	-999	114	4-Sep-02	2002
A	A1	A121	1997	-999	114	5-Sep-03	2003
A	A1	A121	1997	-999	114	3-Sep-04	2004
A	A1	A121	1997	-999	114	9-Sep-05	2005
A	A1	A121	1997	-999	114	8-Sep-06	2006
A	A1	A121	1997	-999	114	5-Sep-07	2007
A	A1	A121	1997	-999	114	4-Sep-08	2008
A	A1	A121	1997	-999	114	9-Sep-09	2009
A	A1	A121	1997	-999	114	1-Sep-10	2010
A	A1	A121	1997	-999	114	2-Sep-11	2011
A	A1	A121	1997	-999	114	6-Sep-12	2012
A	A1	A121	1997	-999	114	6-Sep-13	2013
A	A1	A121	1997	-999	114	18-Sep-14	2014
A	A1	A1212	2005	-999	103	12-Sep-05	2005
A	A1	A1212	2005	-999	109	11-Sep-06	2006
A	A1	A1212	2005	-999	114	6-Sep-07	2007
A	A1	A1212	2005	-999	118	8-Sep-08	2008
A	A1	A1212	2005	-999	121	10-Sep-09	2009
A	A1	A1212	2005	-999	123	3-Sep-10	2010
A	A1	A1212	2005	-999	126	7-Sep-11	2011
A	A1	A1212	2005	-999	127	7-Sep-12	2012
A	A1	A1212	2005	-999	128	11-Sep-13	2013
A	A1	A1212	2005	-999	131	19-Sep-14	2014
A	A1	A1213	2006	-999	102	6-Sep-06	2006
A	A1	A1213	2006	-999	104	5-Sep-07	2007
A	A1	A1213	2006	-999	111	4-Sep-08	2008
A	A1	A1213	2006	-999	113	9-Sep-09	2009
A	A1	A1213	2006	-999	118	1-Sep-10	2010
A	A1	A1213	2006	-999	120	2-Sep-11	2011
A	A1	A1213	2006	-999	124	6-Sep-12	2012
A	A1	A1213	2006	-999	130	6-Sep-13	2013
A	A1	A1213	2006	-999	141	18-Sep-14	2014
A	A1	A1214	2006	-999	101	6-Sep-06	2006
A	A1	A1214	2006	-999	105	5-Sep-07	2007
A	A1	A1214	2006	-999	110	4-Sep-08	2008
A	A1	A1214	2006	-999	112	9-Sep-09	2009
A	A1	A1214	2006	-999	114	1-Sep-10	2010
A	A1	A1214	2006	-999	116	2-Sep-11	2011
A	A1	A1214	2006	-999	118	6-Sep-12	2012
A	A1	A1214	2006	-999	120	6-Sep-13	2013
A	A1	A1214	2006	-999	120	18-Sep-14	2014
A	A1	A1215	2006	-999	101	11-Sep-06	2006
A	A1	A1215	2006	-999	102	6-Sep-07	2007
A	A1	A1215	2006	-999	103	8-Sep-08	2008
A	A1	A1215	2006	-999	102	10-Sep-09	2009
A	A1	A1215	2006	-999	102	3-Sep-10	2010
A	A1	A1215	2006	-999	103	7-Sep-11	2011
A	A1	A1215	2006	-999	104	7-Sep-12	2012
A	A1	A1215	2006	-999	104	11-Sep-13	2013
A	A1	A1215	2006	-999	104	19-Sep-14	2014
A	A1	A1216	2006	-999	103	11-Sep-06	2006
A	A1	A1216	2006	-999	112	6-Sep-07	2007
A	A1	A1216	2006	-999	122	8-Sep-08	2008
A	A1	A1216	2006	-999	134	10-Sep-09	2009
A	A1	A1216	2006	-999	148	3-Sep-10	2010
A	A1	A1216	2006	-999	161	7-Sep-11	2011
A	A1	A1216	2006	-999	170	7-Sep-12	2012
A	A1	A1216	2006	-999	178	11-Sep-13	2013
A	A1	A1216	2006	-999	184	19-Sep-14	2014
A	A1	A1217	2007	-999	100	5-Sep-07	2007
A	A1	A1217	2007	-999	109	4-Sep-08	2008
A	A1	A1217	2007	-999	115	9-Sep-09	2009
A	A1	A1217	2007	-999	124	1-Sep-10	2010
A	A1	A1217	2007	-999	130	2-Sep-11	2011
A	A1	A1217	2007	-999	141	6-Sep-12	2012
A	A1	A1217	2007	-999	149	6-Sep-13	2013
A	A1	A1217	2007	-999	157	18-Sep-14	2014
A	A1	A1218	2007	-999	105	5-Sep-07	2007
A	A1	A1218	2007	-999	112	8-Sep-08	2008
A	A1	A1218	2007	-999	117	9-Sep-09	2009
A	A1	A1218	2007	-999	121	1-Sep-10	2010
A	A1	A1218	2007	-999	127	2-Sep-11	2011
A	A1	A1218	2007	-999	134	6-Sep-12	2012
A	A1	A1218	2007	-999	140	6-Sep-13	2013
A	A1	A1218	2007	-999	144	18-Sep-14	2014
A	A1	A122	1997	2011	573	7-Nov-97	1997
A	A1	A122	1997	2011	574	3-Sep-98	1998
A	A1	A122	1997	2011	579	6-Sep-99	1999
A	A1	A122	1997	2011	580	1-Sep-00	2000
A	A1	A122	1997	2011	581	3-Sep-01	2001
A	A1	A122	1997	2011	581	4-Sep-02	2002
A	A1	A122	1997	2011	582	5-Sep-03	2003
A	A1	A122	1997	2011	587	3-Sep-04	2004
A	A1	A122	1997	2011	592	9-Sep-05	2005
A	A1	A122	1997	2011	605	8-Sep-06	2006
A	A1	A122	1997	2011	614	5-Sep-07	2007
A	A1	A122	1997	2011	621	4-Sep-08	2008
A	A1	A122	1997	2011	625	9-Sep-09	2009
A	A1	A122	1997	2011	631	1-Sep-10	2010
A	A1	A1220	2007	-999	103	5-Sep-07	2007
A	A1	A1220	2007	-999	111	4-Sep-08	2008
A	A1	A1220	2007	-999	117	9-Sep-09	2009
A	A1	A1220	2007	-999	121	1-Sep-10	2010
A	A1	A1220	2007	-999	125	2-Sep-11	2011
A	A1	A1220	2007	-999	126	6-Sep-12	2012
A	A1	A1220	2007	-999	127	6-Sep-13	2013
A	A1	A1220	2007	-999	129	18-Sep-14	2014
A	A1	A1221	2007	-999	109	6-Sep-07	2007
A	A1	A1221	2007	-999	110	8-Sep-08	2008
A	A1	A1221	2007	-999	118	10-Sep-09	2009
A	A1	A1221	2007	-999	120	3-Sep-10	2010
A	A1	A1221	2007	-999	120	7-Sep-11	2011
A	A1	A1221	2007	-999	121	7-Sep-12	2012
A	A1	A1221	2007	-999	121	11-Sep-13	2013
A	A1	A1221	2007	-999	121	19-Sep-14	2014
A	A1	A1222	2008	-999	101	2-Sep-08	2008
A	A1	A1222	2008	-999	103	9-Sep-09	2009
A	A1	A1222	2008	-999	106	1-Sep-10	2010
A	A1	A1222	2008	-999	109	2-Sep-11	2011
A	A1	A1222	2008	-999	112	6-Sep-12	2012
A	A1	A1222	2008	-999	112	6-Sep-13	2013
A	A1	A1222	2008	-999	114	18-Sep-14	2014
A	A1	A1223	2008	-999	101	8-Sep-08	2008
A	A1	A1223	2008	-999	102	9-Sep-09	2009
A	A1	A1223	2008	-999	102	1-Sep-10	2010
A	A1	A1223	2008	-999	103	2-Sep-11	2011
A	A1	A1223	2008	-999	103	6-Sep-12	2012
A	A1	A1223	2008	-999	103	6-Sep-13	2013
A	A1	A1223	2008	-999	104	18-Sep-14	2014
A	A1	A1224	2008	-999	101	8-Sep-08	2008
A	A1	A1224	2008	-999	113	9-Sep-09	2009
A	A1	A1224	2008	-999	123	1-Sep-10	2010
A	A1	A1224	2008	-999	135	2-Sep-11	2011
A	A1	A1224	2008	-999	143	6-Sep-12	2012
A	A1	A1224	2008	-999	148	6-Sep-13	2013
A	A1	A1224	2008	-999	157	18-Sep-14	2014
A	A1	A1225	2008	-999	101	8-Sep-08	2008
A	A1	A1225	2008	-999	102	10-Sep-09	2009
A	A1	A1225	2008	-999	102	3-Sep-10	2010
A	A1	A1225	2008	-999	103	7-Sep-11	2011
A	A1	A1225	2008	-999	104	7-Sep-12	2012
A	A1	A1225	2008	-999	104	11-Sep-13	2013
A	A1	A1225	2008	-999	104	19-Sep-14	2014
A	A1	A1226	2008	-999	102	8-Sep-08	2008
A	A1	A1226	2008	-999	105	10-Sep-09	2009
A	A1	A1226	2008	-999	105	3-Sep-10	2010
A	A1	A1226	2008	-999	107	7-Sep-11	2011
A	A1	A1226	2008	-999	107	7-Sep-12	2012
A	A1	A1226	2008	-999	108	11-Sep-13	2013
A	A1	A1226	2008	-999	108	19-Sep-14	2014
A	A1	A1227	2012	-999	120	7-Sep-12	2012
A	A1	A1227	2012	-999	137	6-Sep-13	2013
A	A1	A1227	2012	-999	158	18-Sep-14	2014
A	A1	A123	1997	-999	180	7-Nov-97	1997
A	A1	A123	1997	-999	180	3-Sep-98	1998
A	A1	A123	1997	-999	181	6-Sep-99	1999
A	A1	A123	1997	-999	181	1-Sep-00	2000
A	A1	A123	1997	-999	181	3-Sep-01	2001
A	A1	A123	1997	-999	181	4-Sep-02	2002
A	A1	A123	1997	-999	180	5-Sep-03	2003
A	A1	A123	1997	-999	180	3-Sep-04	2004
A	A1	A123	1997	-999	181	9-Sep-05	2005
A	A1	A123	1997	-999	181	8-Sep-06	2006
A	A1	A123	1997	-999	181	5-Sep-07	2007
A	A1	A123	1997	-999	181	4-Sep-08	2008
A	A1	A123	1997	-999	181	9-Sep-09	2009
A	A1	A123	1997	-999	181	1-Sep-10	2010
A	A1	A123	1997	-999	181	2-Sep-11	2011
A	A1	A123	1997	-999	181	6-Sep-12	2012
A	A1	A123	1997	-999	181	6-Sep-13	2013
A	A1	A123	1997	-999	181	18-Sep-14	2014
A	A1	A1232	2009	-999	126	9-Sep-09	2009
A	A1	A1232	2009	-999	140	1-Sep-10	2010
A	A1	A1232	2009	-999	158	2-Sep-11	2011
A	A1	A1232	2009	-999	176	6-Sep-12	2012
A	A1	A1232	2009	-999	191	6-Sep-13	2013
A	A1	A1232	2009	-999	202	18-Sep-14	2014
A	A1	A1233	2009	-999	102	9-Sep-09	2009
A	A1	A1233	2009	-999	103	1-Sep-10	2010
A	A1	A1233	2009	-999	104	2-Sep-11	2011
A	A1	A1233	2009	-999	104	6-Sep-12	2012
A	A1	A1233	2009	-999	104	6-Sep-13	2013
A	A1	A1233	2009	-999	105	18-Sep-14	2014
A	A1	A1234	2009	-999	101	10-Sep-09	2009
A	A1	A1234	2009	-999	102	3-Sep-10	2010
A	A1	A1234	2009	-999	105	7-Sep-11	2011
A	A1	A1234	2009	-999	105	7-Sep-12	2012
A	A1	A1234	2009	-999	108	11-Sep-13	2013
A	A1	A1234	2009	-999	110	19-Sep-14	2014
A	A1	A1239	2014	-999	100	19-Sep-14	2014
A	A1	A124	1997	-999	128	7-Nov-97	1997
A	A1	A124	1997	-999	130	3-Sep-98	1998
A	A1	A124	1997	-999	131	6-Sep-99	1999
A	A1	A124	1997	-999	133	1-Sep-00	2000
A	A1	A124	1997	-999	133	3-Sep-01	2001
A	A1	A124	1997	-999	135	4-Sep-02	2002
A	A1	A124	1997	-999	137	5-Sep-03	2003
A	A1	A124	1997	-999	137	3-Sep-04	2004
A	A1	A124	1997	-999	144	9-Sep-05	2005
A	A1	A124	1997	-999	144	8-Sep-06	2006
A	A1	A124	1997	-999	147	5-Sep-07	2007
A	A1	A124	1997	-999	148	4-Sep-08	2008
A	A1	A124	1997	-999	152	9-Sep-09	2009
A	A1	A124	1997	-999	155	1-Sep-10	2010
A	A1	A124	1997	-999	157	2-Sep-11	2011
A	A1	A124	1997	-999	158	6-Sep-12	2012
A	A1	A124	1997	-999	159	6-Sep-13	2013
A	A1	A124	1997	-999	162	18-Sep-14	2014
A	A1	A1242	2010	-999	187	30-Aug-10	2010
A	A1	A1242	2010	-999	187	2-Sep-11	2011
A	A1	A1242	2010	-999	187	6-Sep-12	2012
A	A1	A1242	2010	-999	187	6-Sep-13	2013
A	A1	A1242	2010	-999	187	18-Sep-14	2014
A	A1	A1243	2010	-999	100	30-Aug-10	2010
A	A1	A1243	2010	-999	112	2-Sep-11	2011
A	A1	A1243	2010	-999	123	6-Sep-12	2012
A	A1	A1243	2010	-999	134	6-Sep-13	2013
A	A1	A1243	2010	-999	141	18-Sep-14	2014
A	A1	A1244	2010	-999	103	30-Aug-10	2010
A	A1	A1244	2010	-999	104	2-Sep-11	2011
A	A1	A1244	2010	-999	106	6-Sep-12	2012
A	A1	A1244	2010	-999	106	6-Sep-13	2013
A	A1	A1244	2010	-999	106	18-Sep-14	2014
A	A1	A1247	2010	-999	109	3-Sep-10	2010
A	A1	A1247	2010	-999	111	7-Sep-11	2011
A	A1	A1247	2010	-999	111	7-Sep-12	2012
A	A1	A1247	2010	-999	111	11-Sep-13	2013
A	A1	A1247	2010	-999	112	19-Sep-14	2014
A	A1	A1248	2011	-999	103	2-Sep-11	2011
A	A1	A1248	2011	-999	106	6-Sep-12	2012
A	A1	A1248	2011	-999	107	6-Sep-13	2013
A	A1	A1248	2011	-999	108	18-Sep-14	2014
A	A1	A1249	2011	-999	101	2-Sep-11	2011
A	A1	A1249	2011	-999	103	6-Sep-12	2012
A	A1	A1249	2011	-999	103	6-Sep-13	2013
A	A1	A1249	2011	-999	103	18-Sep-14	2014
A	A1	A125	1997	2003	100	7-Nov-97	1997
A	A1	A125	1997	2003	100	3-Sep-98	1998
A	A1	A125	1997	2003	102	6-Sep-99	1999
A	A1	A125	1997	2003	104	1-Sep-00	2000
A	A1	A125	1997	2003	107	3-Sep-01	2001
A	A1	A125	1997	2003	107	4-Sep-02	2002
A	A1	A1250	2011	-999	100	2-Sep-11	2011
A	A1	A1250	2011	-999	106	6-Sep-12	2012
A	A1	A1250	2011	-999	109	6-Sep-13	2013
A	A1	A1250	2011	-999	112	18-Sep-14	2014
A	A1	A1251	2011	-999	117	2-Sep-11	2011
A	A1	A1251	2011	-999	119	6-Sep-12	2012
A	A1	A1251	2011	-999	121	6-Sep-13	2013
A	A1	A1251	2011	-999	121	18-Sep-14	2014
A	A1	A1252	2011	-999	103	7-Sep-11	2011
A	A1	A1252	2011	-999	110	7-Sep-12	2012
A	A1	A1252	2011	-999	112	11-Sep-13	2013
A	A1	A1252	2011	-999	114	19-Sep-14	2014
A	A1	A1253	2011	-999	107	7-Sep-11	2011
A	A1	A1253	2011	-999	117	7-Sep-12	2012
A	A1	A1253	2011	-999	124	11-Sep-13	2013
A	A1	A1253	2011	-999	134	19-Sep-14	2014
A	A1	A1254	2012	-999	102	5-Sep-12	2012
A	A1	A1254	2012	-999	104	6-Sep-13	2013
A	A1	A1254	2012	-999	106	18-Sep-14	2014
A	A1	A1255	2012	-999	171	5-Sep-12	2012
A	A1	A1255	2012	-999	171	6-Sep-13	2013
A	A1	A1255	2012	-999	172	18-Sep-14	2014
A	A1	A1256	2012	-999	100	7-Sep-12	2012
A	A1	A1256	2012	-999	101	11-Sep-13	2013
A	A1	A1256	2012	-999	103	19-Sep-14	2014
A	A1	A1259	2013	-999	102	6-Sep-13	2013
A	A1	A1259	2013	-999	104	18-Sep-14	2014
A	A1	A126	1997	2007	501	7-Nov-97	1997
A	A1	A126	1997	2007	503	3-Sep-98	1998
A	A1	A126	1997	2007	506	6-Sep-99	1999
A	A1	A126	1997	2007	509	1-Sep-00	2000
A	A1	A126	1997	2007	515	3-Sep-01	2001
A	A1	A126	1997	2007	517	4-Sep-02	2002
A	A1	A126	1997	2007	519	5-Sep-03	2003
A	A1	A126	1997	2007	521	3-Sep-04	2004
A	A1	A126	1997	2007	521	9-Sep-05	2005
A	A1	A126	1997	2007	521	8-Sep-06	2006
A	A1	A1260	2013	-999	104	11-Sep-13	2013
A	A1	A1260	2013	-999	109	19-Sep-14	2014
A	A1	A1261	2014	-999	179	18-Sep-14	2014
A	A1	A1262	2014	-999	189	18-Sep-14	2014
A	A1	A1263	2014	-999	180	18-Sep-14	2014
A	A1	A1264	2014	-999	179	18-Sep-14	2014
A	A1	A127	1997	-999	135	7-Nov-97	1997
A	A1	A127	1997	-999	135	3-Sep-98	1998
A	A1	A127	1997	-999	136	6-Sep-99	1999
A	A1	A127	1997	-999	136	1-Sep-00	2000
A	A1	A127	1997	-999	136	3-Sep-01	2001
A	A1	A127	1997	-999	136	4-Sep-02	2002
A	A1	A127	1997	-999	137	5-Sep-03	2003
A	A1	A127	1997	-999	137	3-Sep-04	2004
A	A1	A127	1997	-999	138	9-Sep-05	2005
A	A1	A127	1997	-999	138	8-Sep-06	2006
A	A1	A127	1997	-999	139	5-Sep-07	2007
A	A1	A127	1997	-999	140	4-Sep-08	2008
A	A1	A127	1997	-999	142	9-Sep-09	2009
A	A1	A127	1997	-999	142	1-Sep-10	2010
A	A1	A127	1997	-999	143	2-Sep-11	2011
A	A1	A127	1997	-999	144	6-Sep-12	2012
A	A1	A127	1997	-999	145	6-Sep-13	2013
A	A1	A127	1997	-999	146	18-Sep-14	2014
A	A1	A128	1997	1999	535	7-Nov-97	1997
A	A1	A128	1997	1999	536	3-Sep-98	1998
A	A1	A129	1997	2000	192	7-Nov-97	1997
A	A1	A129	1997	2000	192	3-Sep-98	1998
A	A1	A129	1997	2000	193	9-Sep-99	1999
A	A1	A13	1997	-999	319	7-Nov-97	1997
A	A1	A13	1997	-999	320	3-Sep-98	1998
A	A1	A13	1997	-999	323	6-Sep-99	1999
A	A1	A13	1997	-999	326	1-Sep-00	2000
A	A1	A13	1997	-999	328	3-Sep-01	2001
A	A1	A13	1997	-999	328	4-Sep-02	2002
A	A1	A13	1997	-999	329	5-Sep-03	2003
A	A1	A13	1997	-999	329	3-Sep-04	2004
A	A1	A13	1997	-999	329	9-Sep-05	2005
A	A1	A13	1997	-999	329	8-Sep-06	2006
A	A1	A13	1997	-999	329	5-Sep-07	2007
A	A1	A13	1997	-999	332	4-Sep-08	2008
A	A1	A13	1997	-999	333	9-Sep-09	2009
A	A1	A13	1997	-999	333	1-Sep-10	2010
A	A1	A13	1997	-999	333	2-Sep-11	2011
A	A1	A13	1997	-999	334	6-Sep-12	2012
A	A1	A13	1997	-999	334	6-Sep-13	2013
A	A1	A13	1997	-999	334	18-Sep-14	2014
A	A1	A130	1997	-999	119	7-Nov-97	1997
A	A1	A130	1997	-999	119	3-Sep-98	1998
A	A1	A130	1997	-999	121	9-Sep-99	1999
A	A1	A130	1997	-999	121	1-Sep-00	2000
A	A1	A130	1997	-999	122	3-Sep-01	2001
A	A1	A130	1997	-999	123	4-Sep-02	2002
A	A1	A130	1997	-999	124	5-Sep-03	2003
A	A1	A130	1997	-999	123	3-Sep-04	2004
A	A1	A130	1997	-999	124	9-Sep-05	2005
A	A1	A130	1997	-999	125	8-Sep-06	2006
A	A1	A130	1997	-999	126	5-Sep-07	2007
A	A1	A130	1997	-999	127	4-Sep-08	2008
A	A1	A130	1997	-999	127	9-Sep-09	2009
A	A1	A130	1997	-999	128	1-Sep-10	2010
A	A1	A130	1997	-999	128	2-Sep-11	2011
A	A1	A130	1997	-999	128	6-Sep-12	2012
A	A1	A130	1997	-999	128	6-Sep-13	2013
A	A1	A130	1997	-999	128	18-Sep-14	2014
A	A1	A131	1997	-999	168	7-Nov-97	1997
A	A1	A131	1997	-999	169	3-Sep-98	1998
A	A1	A131	1997	-999	169	9-Sep-99	1999
A	A1	A131	1997	-999	169	1-Sep-00	2000
A	A1	A131	1997	-999	169	3-Sep-01	2001
A	A1	A131	1997	-999	170	4-Sep-02	2002
A	A1	A131	1997	-999	170	5-Sep-03	2003
A	A1	A131	1997	-999	172	3-Sep-04	2004
A	A1	A131	1997	-999	173	9-Sep-05	2005
A	A1	A131	1997	-999	176	8-Sep-06	2006
A	A1	A131	1997	-999	178	5-Sep-07	2007
A	A1	A131	1997	-999	187	4-Sep-08	2008
A	A1	A131	1997	-999	194	9-Sep-09	2009
A	A1	A131	1997	-999	201	1-Sep-10	2010
A	A1	A131	1997	-999	203	2-Sep-11	2011
A	A1	A131	1997	-999	207	6-Sep-12	2012
A	A1	A131	1997	-999	210	6-Sep-13	2013
A	A1	A131	1997	-999	214	18-Sep-14	2014
A	A1	A132	1997	-999	156	7-Nov-97	1997
A	A1	A132	1997	-999	156	3-Sep-98	1998
A	A1	A132	1997	-999	157	9-Sep-99	1999
A	A1	A132	1997	-999	157	1-Sep-00	2000
A	A1	A132	1997	-999	157	3-Sep-01	2001
A	A1	A132	1997	-999	157	4-Sep-02	2002
A	A1	A132	1997	-999	157	5-Sep-03	2003
A	A1	A132	1997	-999	156	3-Sep-04	2004
A	A1	A132	1997	-999	156	9-Sep-05	2005
A	A1	A132	1997	-999	156	8-Sep-06	2006
A	A1	A132	1997	-999	156	5-Sep-07	2007
A	A1	A132	1997	-999	156	4-Sep-08	2008
A	A1	A132	1997	-999	156	9-Sep-09	2009
A	A1	A132	1997	-999	156	1-Sep-10	2010
A	A1	A132	1997	-999	156	2-Sep-11	2011
A	A1	A132	1997	-999	156	6-Sep-12	2012
A	A1	A132	1997	-999	156	6-Sep-13	2013
A	A1	A132	1997	-999	156	18-Sep-14	2014
A	A1	A133	1997	2011	102	7-Nov-97	1997
A	A1	A133	1997	2011	103	3-Sep-98	1998
A	A1	A133	1997	2011	104	9-Sep-99	1999
A	A1	A133	1997	2011	107	1-Sep-00	2000
A	A1	A133	1997	2011	110	3-Sep-01	2001
A	A1	A133	1997	2011	112	4-Sep-02	2002
A	A1	A133	1997	2011	117	5-Sep-03	2003
A	A1	A133	1997	2011	123	3-Sep-04	2004
A	A1	A133	1997	2011	132	9-Sep-05	2005
A	A1	A133	1997	2011	143	8-Sep-06	2006
A	A1	A133	1997	2011	149	5-Sep-07	2007
A	A1	A133	1997	2011	149	4-Sep-08	2008
A	A1	A133	1997	2011	154	9-Sep-09	2009
A	A1	A133	1997	2011	162	1-Sep-10	2010
A	A1	A134	1997	-999	186	7-Nov-97	1997
A	A1	A134	1997	-999	194	4-Sep-98	1998
A	A1	A134	1997	-999	198	9-Sep-99	1999
A	A1	A134	1997	-999	198	1-Sep-00	2000
A	A1	A134	1997	-999	199	3-Sep-01	2001
A	A1	A134	1997	-999	198	4-Sep-02	2002
A	A1	A134	1997	-999	198	5-Sep-03	2003
A	A1	A134	1997	-999	198	3-Sep-04	2004
A	A1	A134	1997	-999	199	9-Sep-05	2005
A	A1	A134	1997	-999	199	8-Sep-06	2006
A	A1	A134	1997	-999	199	5-Sep-07	2007
A	A1	A134	1997	-999	199	4-Sep-08	2008
A	A1	A134	1997	-999	199	9-Sep-09	2009
A	A1	A134	1997	-999	199	1-Sep-10	2010
A	A1	A134	1997	-999	199	2-Sep-11	2011
A	A1	A134	1997	-999	199	6-Sep-12	2012
A	A1	A134	1997	-999	199	6-Sep-13	2013
A	A1	A134	1997	-999	199	18-Sep-14	2014
A	A1	A135	1997	2008	489	7-Nov-97	1997
A	A1	A135	1997	2008	500	4-Sep-98	1998
A	A1	A135	1997	2008	515	9-Sep-99	1999
A	A1	A135	1997	2008	526	1-Sep-00	2000
A	A1	A135	1997	2008	537	3-Sep-01	2001
A	A1	A135	1997	2008	549	4-Sep-02	2002
A	A1	A135	1997	2008	558	5-Sep-03	2003
A	A1	A135	1997	2008	560	3-Sep-04	2004
A	A1	A135	1997	2008	560	9-Sep-05	2005
A	A1	A135	1997	2008	560	8-Sep-06	2006
A	A1	A135	1997	2008	561	5-Sep-07	2007
A	A1	A136	1997	-999	141	7-Nov-97	1997
A	A1	A136	1997	-999	141	4-Sep-98	1998
A	A1	A136	1997	-999	141	9-Sep-99	1999
A	A1	A136	1997	-999	142	1-Sep-00	2000
A	A1	A136	1997	-999	142	3-Sep-01	2001
A	A1	A136	1997	-999	142	4-Sep-02	2002
A	A1	A136	1997	-999	142	5-Sep-03	2003
A	A1	A136	1997	-999	142	3-Sep-04	2004
A	A1	A136	1997	-999	142	9-Sep-05	2005
A	A1	A136	1997	-999	142	8-Sep-06	2006
A	A1	A136	1997	-999	142	5-Sep-07	2007
A	A1	A136	1997	-999	142	4-Sep-08	2008
A	A1	A136	1997	-999	142	9-Sep-09	2009
A	A1	A136	1997	-999	142	1-Sep-10	2010
A	A1	A136	1997	-999	142	2-Sep-11	2011
A	A1	A136	1997	-999	142	6-Sep-12	2012
A	A1	A136	1997	-999	142	6-Sep-13	2013
A	A1	A136	1997	-999	142	18-Sep-14	2014
A	A1	A137	1997	2007	289	7-Nov-97	1997
A	A1	A137	1997	2007	297	4-Sep-98	1998
A	A1	A137	1997	2007	313	9-Sep-99	1999
A	A1	A137	1997	2007	330	1-Sep-00	2000
A	A1	A137	1997	2007	347	3-Sep-01	2001
A	A1	A137	1997	2007	360	4-Sep-02	2002
A	A1	A137	1997	2007	375	5-Sep-03	2003
A	A1	A137	1997	2007	390	3-Sep-04	2004
A	A1	A137	1997	2007	401	9-Sep-05	2005
A	A1	A137	1997	2007	413	8-Sep-06	2006
A	A1	A138	1997	-999	165	7-Nov-97	1997
A	A1	A138	1997	-999	165	4-Sep-98	1998
A	A1	A138	1997	-999	165	9-Sep-99	1999
A	A1	A138	1997	-999	165	1-Sep-00	2000
A	A1	A138	1997	-999	165	3-Sep-01	2001
A	A1	A138	1997	-999	165	4-Sep-02	2002
A	A1	A138	1997	-999	165	5-Sep-03	2003
A	A1	A138	1997	-999	165	3-Sep-04	2004
A	A1	A138	1997	-999	165	9-Sep-05	2005
A	A1	A138	1997	-999	165	8-Sep-06	2006
A	A1	A138	1997	-999	165	5-Sep-07	2007
A	A1	A138	1997	-999	165	4-Sep-08	2008
A	A1	A138	1997	-999	165	9-Sep-09	2009
A	A1	A138	1997	-999	165	1-Sep-10	2010
A	A1	A138	1997	-999	165	2-Sep-11	2011
A	A1	A138	1997	-999	165	6-Sep-12	2012
A	A1	A138	1997	-999	165	6-Sep-13	2013
A	A1	A138	1997	-999	165	18-Sep-14	2014
A	A1	A139	1997	-999	279	7-Nov-97	1997
A	A1	A139	1997	-999	282	4-Sep-98	1998
A	A1	A139	1997	-999	288	9-Sep-99	1999
A	A1	A139	1997	-999	295	1-Sep-00	2000
A	A1	A139	1997	-999	305	3-Sep-01	2001
A	A1	A139	1997	-999	316	4-Sep-02	2002
A	A1	A139	1997	-999	328	5-Sep-03	2003
A	A1	A139	1997	-999	328	3-Sep-04	2004
A	A1	A139	1997	-999	329	9-Sep-05	2005
A	A1	A139	1997	-999	330	8-Sep-06	2006
A	A1	A139	1997	-999	333	5-Sep-07	2007
A	A1	A139	1997	-999	338	4-Sep-08	2008
A	A1	A139	1997	-999	345	9-Sep-09	2009
A	A1	A139	1997	-999	351	1-Sep-10	2010
A	A1	A139	1997	-999	362	2-Sep-11	2011
A	A1	A139	1997	-999	376	6-Sep-12	2012
A	A1	A139	1997	-999	396	6-Sep-13	2013
A	A1	A139	1997	-999	409	18-Sep-14	2014
A	A1	A14	1997	-999	792	7-Nov-97	1997
A	A1	A14	1997	-999	794	3-Sep-98	1998
A	A1	A14	1997	-999	798	6-Sep-99	1999
A	A1	A14	1997	-999	802	1-Sep-00	2000
A	A1	A14	1997	-999	807	3-Sep-01	2001
A	A1	A14	1997	-999	812	4-Sep-02	2002
A	A1	A14	1997	-999	815	5-Sep-03	2003
A	A1	A14	1997	-999	822	3-Sep-04	2004
A	A1	A14	1997	-999	827	9-Sep-05	2005
A	A1	A14	1997	-999	832	8-Sep-06	2006
A	A1	A14	1997	-999	837	5-Sep-07	2007
A	A1	A14	1997	-999	842	4-Sep-08	2008
A	A1	A14	1997	-999	847	9-Sep-09	2009
A	A1	A14	1997	-999	850	1-Sep-10	2010
A	A1	A14	1997	-999	853	2-Sep-11	2011
A	A1	A14	1997	-999	859	6-Sep-12	2012
A	A1	A14	1997	-999	865	6-Sep-13	2013
A	A1	A14	1997	-999	867	18-Sep-14	2014
A	A1	A140	1997	1999	515	7-Nov-97	1997
A	A1	A140	1997	1999	516	4-Sep-98	1998
A	A1	A141	1997	-999	158	7-Nov-97	1997
A	A1	A141	1997	-999	159	4-Sep-98	1998
A	A1	A141	1997	-999	159	9-Sep-99	1999
A	A1	A141	1997	-999	159	1-Sep-00	2000
A	A1	A141	1997	-999	159	3-Sep-01	2001
A	A1	A141	1997	-999	159	4-Sep-02	2002
A	A1	A141	1997	-999	159	5-Sep-03	2003
A	A1	A141	1997	-999	159	3-Sep-04	2004
A	A1	A141	1997	-999	159	9-Sep-05	2005
A	A1	A141	1997	-999	159	8-Sep-06	2006
A	A1	A141	1997	-999	159	5-Sep-07	2007
A	A1	A141	1997	-999	159	4-Sep-08	2008
A	A1	A141	1997	-999	159	9-Sep-09	2009
A	A1	A141	1997	-999	159	1-Sep-10	2010
A	A1	A141	1997	-999	159	2-Sep-11	2011
A	A1	A141	1997	-999	159	6-Sep-12	2012
A	A1	A141	1997	-999	159	6-Sep-13	2013
A	A1	A141	1997	-999	159	18-Sep-14	2014
A	A1	A142	1997	2008	193	7-Nov-97	1997
A	A1	A142	1997	2008	193	4-Sep-98	1998
A	A1	A142	1997	2008	193	9-Sep-99	1999
A	A1	A142	1997	2008	193	1-Sep-00	2000
A	A1	A142	1997	2008	194	3-Sep-01	2001
A	A1	A142	1997	2008	194	4-Sep-02	2002
A	A1	A142	1997	2008	194	5-Sep-03	2003
A	A1	A142	1997	2008	193	3-Sep-04	2004
A	A1	A142	1997	2008	193	9-Sep-05	2005
A	A1	A142	1997	2008	193	8-Sep-06	2006
A	A1	A142	1997	2008	193	5-Sep-07	2007
A	A1	A143	1997	-999	148	7-Nov-97	1997
A	A1	A143	1997	-999	151	4-Sep-98	1998
A	A1	A143	1997	-999	157	9-Sep-99	1999
A	A1	A143	1997	-999	164	1-Sep-00	2000
A	A1	A143	1997	-999	170	3-Sep-01	2001
A	A1	A143	1997	-999	175	4-Sep-02	2002
A	A1	A143	1997	-999	178	5-Sep-03	2003
A	A1	A143	1997	-999	182	3-Sep-04	2004
A	A1	A143	1997	-999	188	9-Sep-05	2005
A	A1	A143	1997	-999	193	8-Sep-06	2006
A	A1	A143	1997	-999	199	5-Sep-07	2007
A	A1	A143	1997	-999	203	4-Sep-08	2008
A	A1	A143	1997	-999	207	9-Sep-09	2009
A	A1	A143	1997	-999	211	1-Sep-10	2010
A	A1	A143	1997	-999	215	2-Sep-11	2011
A	A1	A143	1997	-999	217	6-Sep-12	2012
A	A1	A143	1997	-999	217	6-Sep-13	2013
A	A1	A143	1997	-999	217	18-Sep-14	2014
A	A1	A144	1997	-999	488	7-Nov-97	1997
A	A1	A144	1997	-999	488	3-Sep-98	1998
A	A1	A144	1997	-999	490	6-Sep-99	1999
A	A1	A144	1997	-999	490	1-Sep-00	2000
A	A1	A144	1997	-999	491	3-Sep-01	2001
A	A1	A144	1997	-999	492	4-Sep-02	2002
A	A1	A144	1997	-999	494	5-Sep-03	2003
A	A1	A144	1997	-999	494	3-Sep-04	2004
A	A1	A144	1997	-999	496	9-Sep-05	2005
A	A1	A144	1997	-999	497	8-Sep-06	2006
A	A1	A144	1997	-999	498	5-Sep-07	2007
A	A1	A144	1997	-999	500	4-Sep-08	2008
A	A1	A144	1997	-999	502	9-Sep-09	2009
A	A1	A144	1997	-999	505	1-Sep-10	2010
A	A1	A144	1997	-999	508	2-Sep-11	2011
A	A1	A144	1997	-999	511	6-Sep-12	2012
A	A1	A144	1997	-999	513	6-Sep-13	2013
A	A1	A144	1997	-999	515	18-Sep-14	2014
A	A1	A145	1997	-999	193	7-Nov-97	1997
A	A1	A145	1997	-999	193	3-Sep-98	1998
A	A1	A145	1997	-999	194	6-Sep-99	1999
A	A1	A145	1997	-999	194	1-Sep-00	2000
[truncated: 77,533 more rows]
