# Supplementary material for: Multidecadal stability in tropical rain forest structure and dynamics across an old-growth landscape
Source: PLoS One. 2017 Oct 5;12(10):e0183819. doi: 10.1371/journal.pone.0183819 (PMC5628793; doi:10.1371/journal.pone.0183819)
Supplement: S2 Table — CARBONO plot stem growth data 1997–2014 for 18 0.5 ha plots in old-growth Tropical Wet Forest at the La Selva Biological Station, Costa Rica. (CSV) [file pone.0183819.s008.csv]

* Woody stem annual growth data from the CARBONO Project La Selva Biological Station Costa Rica
* For measurement protocols see the CARBONO web page on the Organization for Tropical Studies' website
* There are 18 0.5 ha plots 100 x 50 m sited with a stratified random design over an old_growth Tropical Wet Forest landscape
* All individuals were measured annually starting in 1997 through 2014 (this study is on-going as of 2017)
* Col 1 TREEID numbers begin at 1 in each plot
* Col 2 Edaphic_code Edaphic codes are A (alluvion) flat old alluival soils_L (loma) flat residual soils_P (pendiente) steep residual soils
* Col 3 Plots: there are six in each category, A1-A6, L1-L6, P1_P6
* Col4 Growth year 1: the first year of the growth year interval, values 1997-2013
* Col5 Diagro_mm: diameter growth in mm, annualized to exact census interval in days
* Col6 Basal area increment m2: the difference in basal area between the two measurements. Generally positive but real negatives occur.
* Col7 EBMInc: increment in estimated above-ground biomass between the two measurements. Estimated biomass caclulated using S. Brown's method see text.
* Col8 dia_year the year in which the second diameter was measured (always one greater than growth_year1). Values 1998-2014.
* Col 9 diam_mm stem diameter at 1.3 m or above basal swellings measured with a cloth diameter tape +/- 1 mm, measured in year dia_year
* Col 10 BAsqm basal area in m2 at the second measurement
* Col 11 Estimated above ground biomass by S. Brown's method at dia_year measurement
* Col 12 Genus according to current La Selva Biological Station flora list (see Organization for Tropical Studies website)
* Col 13 Species according to current La Selva Biological Station flora list (see Organization for Tropical Studies website)
* Col 14 Family according to current La Selva Biological Station flora list (see Organization for Tropical Studies website)
* Col 15 Life form A (arbol)=tree, P (palma) = palm, L=liana
Col1	Col2	Col3	Col4	Col5	Col6	Col7	Col8	Col9	Col10	Col11	Col12	Col13	Col14	Col15
223	P	P6	2000	-3.08	-0.00048	-2.35	2001	97	0.00739	23.48	Licaria	misantlae	Lauraceae	A
115	A	A1	1997	0	0	0	1998	100	0.00785	25.77	Guarea	bullata	Meliaceae	A
129	A	A1	1997	0	0	0	1998	100	0.00785	25.77	Zygia	gigantifoliola	Fabaceae	A
163	A	A1	1997	0	0	0	1998	100	0.00785	25.77	Rinorea	deflexiflora	Violaceae	A
163	A	A1	1998	0	0	0	1999	100	0.00785	25.77	Rinorea	deflexiflora	Violaceae	A
180	A	A1	1998	0	-0.00015	-0.03	1999	100	0.00785	25.77	Pentaclethra	macroloba	Fabaceae	A
187	A	A1	2001	0	-0.00015	-0.03	2002	100	0.00785	25.77	Preslianthus	pittieri	Capparaceae	A
190	A	A1	2003	0	-0.00015	-0.03	2004	100	0.00785	25.77	Heisteria	concinna	Erythropalaceae	A
190	A	A1	2004	0	0	0	2005	100	0.00785	25.77	Heisteria	concinna	Erythropalaceae	A
190	A	A1	2005	0	0	0	2006	100	0.00785	25.77	Heisteria	concinna	Erythropalaceae	A
217	A	A1	2006	0	-0.00015	-0.03	2007	100	0.00785	25.77	Dendropanax	arboreus	Araliaceae	A
239	A	A1	2013	0	-0.00014	-0.03	2014	100	0.00785	25.77	Goethalsia	meiantha	Malvaceae	A
243	A	A1	2009	0	-0.00015	-0.03	2010	100	0.00785	25.77	Dendropanax	arboreus	Araliaceae	A
25	A	A1	1997	0	0	0	1998	100	0.00785	25.77	Rinorea	deflexiflora	Violaceae	A
250	A	A1	2010	0	-0.00015	-0.03	2011	100	0.00785	25.77	Heisteria	concinna	Erythropalaceae	A
256	A	A1	2011	0	-0.00015	-0.03	2012	100	0.00785	25.77	Dipteryx	panamensis	Fabaceae	A
54	A	A1	1997	0	0	0	1998	100	0.00785	25.77	Annona	subnubila	Annonaceae	A
177	A	A2	1997	0	0	0	1998	100	0.00785	25.77	Handroanthus	chrysanthus	Bignoniaceae	A
177	A	A2	1998	0	0	0	1999	100	0.00785	25.77	Handroanthus	chrysanthus	Bignoniaceae	A
177	A	A2	1999	0	0	0	2000	100	0.00785	25.77	Handroanthus	chrysanthus	Bignoniaceae	A
177	A	A2	2000	0	0	0	2001	100	0.00785	25.77	Handroanthus	chrysanthus	Bignoniaceae	A
177	A	A2	2001	0	0	0	2002	100	0.00785	25.77	Handroanthus	chrysanthus	Bignoniaceae	A
177	A	A2	2002	0	0	0	2003	100	0.00785	25.77	Handroanthus	chrysanthus	Bignoniaceae	A
177	A	A2	2003	0	0	0	2004	100	0.00785	25.77	Handroanthus	chrysanthus	Bignoniaceae	A
177	A	A2	2004	0	0	0	2005	100	0.00785	25.77	Handroanthus	chrysanthus	Bignoniaceae	A
177	A	A2	2005	0	0	0	2006	100	0.00785	25.77	Handroanthus	chrysanthus	Bignoniaceae	A
177	A	A2	2006	0	0	0	2007	100	0.00785	25.77	Handroanthus	chrysanthus	Bignoniaceae	A
177	A	A2	2007	0	0	0	2008	100	0.00785	25.77	Handroanthus	chrysanthus	Bignoniaceae	A
177	A	A2	2008	0	0	0	2009	100	0.00785	25.77	Handroanthus	chrysanthus	Bignoniaceae	A
177	A	A2	2009	0	0	0	2010	100	0.00785	25.77	Handroanthus	chrysanthus	Bignoniaceae	A
177	A	A2	2010	0	0	0	2011	100	0.00785	25.77	Handroanthus	chrysanthus	Bignoniaceae	A
177	A	A2	2011	0	0	0	2012	100	0.00785	25.77	Handroanthus	chrysanthus	Bignoniaceae	A
177	A	A2	2012	0	0	0	2013	100	0.00785	25.77	Handroanthus	chrysanthus	Bignoniaceae	A
177	A	A2	2013	0	0	0	2014	100	0.00785	25.77	Handroanthus	chrysanthus	Bignoniaceae	A
186	A	A2	1997	0	0	0	1998	100	0.00785	25.77	Meliosma	donnellsmithii	Sabiaceae	A
186	A	A2	1998	0	0	0	1999	100	0.00785	25.77	Meliosma	donnellsmithii	Sabiaceae	A
186	A	A2	1999	0	0	0	2000	100	0.00785	25.77	Meliosma	donnellsmithii	Sabiaceae	A
186	A	A2	2000	0	0	0	2001	100	0.00785	25.77	Meliosma	donnellsmithii	Sabiaceae	A
186	A	A2	2001	0	0	0	2002	100	0.00785	25.77	Meliosma	donnellsmithii	Sabiaceae	A
186	A	A2	2002	0	0	0	2003	100	0.00785	25.77	Meliosma	donnellsmithii	Sabiaceae	A
186	A	A2	2003	0	0	0	2004	100	0.00785	25.77	Meliosma	donnellsmithii	Sabiaceae	A
186	A	A2	2004	0	0	0	2005	100	0.00785	25.77	Meliosma	donnellsmithii	Sabiaceae	A
186	A	A2	2005	0	0	0	2006	100	0.00785	25.77	Meliosma	donnellsmithii	Sabiaceae	A
186	A	A2	2006	0	0	0	2007	100	0.00785	25.77	Meliosma	donnellsmithii	Sabiaceae	A
213	A	A2	1997	0	0	0	1998	100	0.00785	25.77	Miconia	stevensiana	Melastomataceae	A
213	A	A2	1998	0	0	0	1999	100	0.00785	25.77	Miconia	stevensiana	Melastomataceae	A
213	A	A2	1999	0	0	0	2000	100	0.00785	25.77	Miconia	stevensiana	Melastomataceae	A
213	A	A2	2000	0	0	0	2001	100	0.00785	25.77	Miconia	stevensiana	Melastomataceae	A
213	A	A2	2001	0	0	0	2002	100	0.00785	25.77	Miconia	stevensiana	Melastomataceae	A
22	A	A2	1997	0	0	0	1998	100	0.00785	25.77	Eugenia	selvana	Myrtaceae	A
257	A	A2	1997	0	-0.00014	-0.03	1998	100	0.00785	25.77	Anaxagorea	crassipetala	Annonaceae	A
260	A	A2	1998	0	-0.00014	-0.03	1999	100	0.00785	25.77	Anaxagorea	crassipetala	Annonaceae	A
260	A	A2	1999	0	0	0	2000	100	0.00785	25.77	Anaxagorea	crassipetala	Annonaceae	A
260	A	A2	2000	0	0	0	2001	100	0.00785	25.77	Anaxagorea	crassipetala	Annonaceae	A
260	A	A2	2001	0	0	0	2002	100	0.00785	25.77	Anaxagorea	crassipetala	Annonaceae	A
260	A	A2	2002	0	0	0	2003	100	0.00785	25.77	Anaxagorea	crassipetala	Annonaceae	A
260	A	A2	2003	0	0	0	2004	100	0.00785	25.77	Anaxagorea	crassipetala	Annonaceae	A
260	A	A2	2004	0	0	0	2005	100	0.00785	25.77	Anaxagorea	crassipetala	Annonaceae	A
264	A	A2	1998	0	-0.00014	-0.03	1999	100	0.00785	25.77	Anaxagorea	crassipetala	Annonaceae	A
264	A	A2	1999	0	0	0	2000	100	0.00785	25.77	Anaxagorea	crassipetala	Annonaceae	A
267	A	A2	1999	0	-0.00015	-0.03	2000	100	0.00785	25.77	Miconia	punctata	Melastomataceae	A
268	A	A2	1999	0	-0.00015	-0.03	2000	100	0.00785	25.77	Preslianthus	pittieri	Capparaceae	A
268	A	A2	2000	0	0	0	2001	100	0.00785	25.77	Preslianthus	pittieri	Capparaceae	A
268	A	A2	2001	0	0	0	2002	100	0.00785	25.77	Preslianthus	pittieri	Capparaceae	A
268	A	A2	2002	0	0	0	2003	100	0.00785	25.77	Preslianthus	pittieri	Capparaceae	A
268	A	A2	2003	0	0	0	2004	100	0.00785	25.77	Preslianthus	pittieri	Capparaceae	A
268	A	A2	2004	0	0	0	2005	100	0.00785	25.77	Preslianthus	pittieri	Capparaceae	A
269	A	A2	2000	0	-0.00015	-0.03	2001	100	0.00785	25.77	Socratea	exorrhiza	Arecaceae	P
274	A	A2	2002	0	-0.00014	-0.03	2003	100	0.00785	25.77	Marila	laxiflora	Calophyllaceae	A
280	A	A2	2003	0	-0.00015	-0.03	2004	100	0.00785	25.77	Apeiba	membranacea	Malvaceae	A
282	A	A2	2003	0	-0.00015	-0.03	2004	100	0.00785	25.77	Anaxagorea	crassipetala	Annonaceae	A
285	A	A2	2003	0	-0.00015	-0.03	2004	100	0.00785	25.77	Pouteria	calistophylla	Sapotaceae	A
305	A	A2	2010	0	-0.00014	-0.03	2011	100	0.00785	25.77	Guatteria	amplifolia	Annonaceae	A
306	A	A2	2004	0	-0.00014	-0.03	2005	100	0.00785	25.77	Anaxagorea	crassipetala	Annonaceae	A
308	A	A2	2004	0	-0.00014	-0.03	2005	100	0.00785	25.77	Hieronyma	oblonga	Phyllanthaceae	A
309	A	A2	2004	0	-0.00014	-0.03	2005	100	0.00785	25.77	Sacoglottis	trichogyna	Humiriaceae	A
316	A	A2	2005	0	-0.00015	-0.03	2006	100	0.00785	25.77	Anaxagorea	crassipetala	Annonaceae	A
319	A	A2	2006	0	-0.00015	-0.03	2007	100	0.00785	25.77	Anaxagorea	crassipetala	Annonaceae	A
321	A	A2	2006	0	-0.00015	-0.03	2007	100	0.00785	25.77	Pentaclethra	macroloba	Fabaceae	A
322	A	A2	2007	0	-0.00015	-0.03	2008	100	0.00785	25.77	Pouteria	campechiana	Sapotaceae	A
342	A	A2	2010	0	-0.00014	-0.03	2011	100	0.00785	25.77	Anaxagorea	crassipetala	Annonaceae	A
346	A	A2	2011	0	-0.00015	-0.03	2012	100	0.00785	25.77	Cassipourea	elliptica	Rhizophoraceae	A
352	A	A2	2012	0	-0.00015	-0.03	2013	100	0.00785	25.77	Warszewiczia	coccinea	Rubiaceae	A
161	A	A3	1997	0	0	0	1998	100	0.00785	25.77	Dussia	macroprophyllata	Fabaceae	A
161	A	A3	1998	0	0	0	1999	100	0.00785	25.77	Dussia	macroprophyllata	Fabaceae	A
214	A	A3	1997	0	-0.00016	-0.04	1998	100	0.00785	25.77	Psychotria	panamensis	Rubiaceae	A
217	A	A3	1997	0	-0.00016	-0.04	1998	100	0.00785	25.77	Dendropanax	arboreus	Araliaceae	A
221	A	A3	1998	0	-0.00014	-0.03	1999	100	0.00785	25.77	Rinorea	deflexiflora	Violaceae	A
224	A	A3	1999	0	-0.00015	-0.03	2000	100	0.00785	25.77	Rinorea	deflexiflora	Violaceae	A
227	A	A3	2000	0	-0.00015	-0.03	2001	100	0.00785	25.77	Coussarea	hondensis	Rubiaceae	A
231	A	A3	2001	0	-0.00015	-0.03	2002	100	0.00785	25.77	Protium	panamense	Burseraceae	A
233	A	A3	2002	0	-0.00015	-0.03	2003	100	0.00785	25.77	Carapa	nicaraguensis	Meliaceae	A
235	A	A3	2002	0	-0.00015	-0.03	2003	100	0.00785	25.77	Ocotea	laetevirens	Lauraceae	A
238	A	A3	2002	0	-0.00015	-0.03	2003	100	0.00785	25.77	Jacaratia	dolichaula	Caricaceae	A
239	A	A3	2002	0	-0.00015	-0.03	2003	100	0.00785	25.77	Coussarea	hondensis	Rubiaceae	A
241	A	A3	2003	0	-0.00014	-0.03	2004	100	0.00785	25.77	Virola	sebifera	Myristicaceae	A
243	A	A3	2003	0	-0.00014	-0.03	2004	100	0.00785	25.77	Cassipourea	elliptica	Rhizophoraceae	A
264	A	A3	2004	0	-0.00014	-0.03	2005	100	0.00785	25.77	Guarea	rhopalocarpa	Meliaceae	A
265	A	A3	2005	0	-0.00015	-0.03	2006	100	0.00785	25.77	Naucleopsis	naga	Moraceae	A
265	A	A3	2006	0	0	0	2007	100	0.00785	25.77	Naucleopsis	naga	Moraceae	A
265	A	A3	2007	0	0	0	2008	100	0.00785	25.77	Naucleopsis	naga	Moraceae	A
265	A	A3	2008	0	0	0	2009	100	0.00785	25.77	Naucleopsis	naga	Moraceae	A
267	A	A3	2005	0	-0.00015	-0.03	2006	100	0.00785	25.77	Apeiba	membranacea	Malvaceae	A
268	A	A3	2005	0	-0.00015	-0.03	2006	100	0.00785	25.77	Casearia	arborea	Salicaceae	A
273	A	A3	2006	0	-0.00015	-0.03	2007	100	0.00785	25.77	Casearia	arborea	Salicaceae	A
274	A	A3	2006	0	-0.00015	-0.03	2007	100	0.00785	25.77	Dussia	macroprophyllata	Fabaceae	A
275	A	A3	2006	0	-0.00015	-0.03	2007	100	0.00785	25.77	Rinorea	deflexiflora	Violaceae	A
275	A	A3	2007	0	0	0	2008	100	0.00785	25.77	Rinorea	deflexiflora	Violaceae	A
275	A	A3	2008	0	0	0	2009	100	0.00785	25.77	Rinorea	deflexiflora	Violaceae	A
281	A	A3	2008	0	-0.00015	-0.03	2009	100	0.00785	25.77	Cassipourea	elliptica	Rhizophoraceae	A
289	A	A3	2009	0	-0.00015	-0.03	2010	100	0.00785	25.77	Rauvolfia	purpurascens	Apocynaceae	A
294	A	A3	2011	0	-0.00015	-0.03	2012	100	0.00785	25.77	Virola	sebifera	Myristicaceae	A
295	A	A3	2011	0	-0.00015	-0.03	2012	100	0.00785	25.77	Ampelocera	macrocarpa	Ulmaceae	A
296	A	A3	2011	0	-0.00015	-0.03	2012	100	0.00785	25.77	Compsoneura	mexicana	Myristicaceae	A
296	A	A3	2012	0	0	0	2013	100	0.00785	25.77	Compsoneura	mexicana	Myristicaceae	A
296	A	A3	2013	0	0	0	2014	100	0.00785	25.77	Compsoneura	mexicana	Myristicaceae	A
71	A	A3	1997	0	0	0	1998	100	0.00785	25.77	Borojoa	panamensis	Rubiaceae	A
71	A	A3	1998	0	0	0	1999	100	0.00785	25.77	Borojoa	panamensis	Rubiaceae	A
71	A	A3	1999	0	0	0	2000	100	0.00785	25.77	Borojoa	panamensis	Rubiaceae	A
71	A	A3	2000	0	0	0	2001	100	0.00785	25.77	Borojoa	panamensis	Rubiaceae	A
71	A	A3	2001	0	0	0	2002	100	0.00785	25.77	Borojoa	panamensis	Rubiaceae	A
71	A	A3	2002	0	0	0	2003	100	0.00785	25.77	Borojoa	panamensis	Rubiaceae	A
71	A	A3	2003	0	0	0	2004	100	0.00785	25.77	Borojoa	panamensis	Rubiaceae	A
71	A	A3	2004	0	0	0	2005	100	0.00785	25.77	Borojoa	panamensis	Rubiaceae	A
71	A	A3	2005	0	0	0	2006	100	0.00785	25.77	Borojoa	panamensis	Rubiaceae	A
71	A	A3	2006	0	0	0	2007	100	0.00785	25.77	Borojoa	panamensis	Rubiaceae	A
71	A	A3	2007	0	0	0	2008	100	0.00785	25.77	Borojoa	panamensis	Rubiaceae	A
71	A	A3	2008	0	0	0	2009	100	0.00785	25.77	Borojoa	panamensis	Rubiaceae	A
128	A	A4	1997	0	0	0	1998	100	0.00785	25.77	Preslianthus	pittieri	Capparaceae	A
208	A	A4	1997	0	-0.00014	-0.03	1998	100	0.00785	25.77	Protium	panamense	Burseraceae	A
208	A	A4	1998	0	0	0	1999	100	0.00785	25.77	Protium	panamense	Burseraceae	A
208	A	A4	1999	0	0	0	2000	100	0.00785	25.77	Protium	panamense	Burseraceae	A
208	A	A4	2000	0	0	0	2001	100	0.00785	25.77	Protium	panamense	Burseraceae	A
208	A	A4	2001	0	0	0	2002	100	0.00785	25.77	Protium	panamense	Burseraceae	A
208	A	A4	2002	0	0	0	2003	100	0.00785	25.77	Protium	panamense	Burseraceae	A
208	A	A4	2003	0	0	0	2004	100	0.00785	25.77	Protium	panamense	Burseraceae	A
210	A	A4	1997	0	-0.00014	-0.03	1998	100	0.00785	25.77	Preslianthus	pittieri	Capparaceae	A
210	A	A4	1998	0	0	0	1999	100	0.00785	25.77	Preslianthus	pittieri	Capparaceae	A
211	A	A4	1997	0	-0.00014	-0.03	1998	100	0.00785	25.77	Goethalsia	meiantha	Malvaceae	A
215	A	A4	1999	0	-0.00015	-0.03	2000	100	0.00785	25.77	Colubrina	spinosa	Rhamnaceae	A
218	A	A4	1999	0	-0.00014	-0.03	2000	100	0.00785	25.77	Virola	sebifera	Myristicaceae	A
218	A	A4	2000	0	0	0	2001	100	0.00785	25.77	Virola	sebifera	Myristicaceae	A
218	A	A4	2001	0	0	0	2002	100	0.00785	25.77	Virola	sebifera	Myristicaceae	A
218	A	A4	2002	0	0	0	2003	100	0.00785	25.77	Virola	sebifera	Myristicaceae	A
221	A	A4	2000	0	-0.00015	-0.03	2001	100	0.00785	25.77	Guatteria	amplifolia	Annonaceae	A
221	A	A4	2001	0	0	0	2002	100	0.00785	25.77	Guatteria	amplifolia	Annonaceae	A
221	A	A4	2002	0	0	0	2003	100	0.00785	25.77	Guatteria	amplifolia	Annonaceae	A
221	A	A4	2003	0	0	0	2004	100	0.00785	25.77	Guatteria	amplifolia	Annonaceae	A
221	A	A4	2004	0	0	0	2005	100	0.00785	25.77	Guatteria	amplifolia	Annonaceae	A
221	A	A4	2005	0	0	0	2006	100	0.00785	25.77	Guatteria	amplifolia	Annonaceae	A
221	A	A4	2006	0	0	0	2007	100	0.00785	25.77	Guatteria	amplifolia	Annonaceae	A
223	A	A4	2001	0	-0.00015	-0.03	2002	100	0.00785	25.77				L
227	A	A4	2003	0	-0.00015	-0.03	2004	100	0.00785	25.77	Spachea	correae	Malpighiaceae	A
229	A	A4	2003	0	-0.00015	-0.03	2004	100	0.00785	25.77	Socratea	exorrhiza	Arecaceae	P
265	A	A4	2005	0	-0.00014	-0.03	2006	100	0.00785	25.77	Virola	sebifera	Myristicaceae	A
273	A	A4	2006	0	-0.00015	-0.03	2007	100	0.00785	25.77	Rinorea	deflexiflora	Violaceae	A
273	A	A4	2007	0	0	0	2008	100	0.00785	25.77	Rinorea	deflexiflora	Violaceae	A
273	A	A4	2008	0	0	0	2009	100	0.00785	25.77	Rinorea	deflexiflora	Violaceae	A
278	A	A4	2008	0	-0.00015	-0.03	2009	100	0.00785	25.77	Eugenia	basilaris	Myrtaceae	A
278	A	A4	2009	0	0	0	2010	100	0.00785	25.77	Eugenia	basilaris	Myrtaceae	A
278	A	A4	2010	0	0	0	2011	100	0.00785	25.77	Eugenia	basilaris	Myrtaceae	A
278	A	A4	2011	0	0	0	2012	100	0.00785	25.77	Eugenia	basilaris	Myrtaceae	A
278	A	A4	2012	0	0	0	2013	100	0.00785	25.77	Eugenia	basilaris	Myrtaceae	A
278	A	A4	2013	0	0	0	2014	100	0.00785	25.77	Eugenia	basilaris	Myrtaceae	A
291	A	A4	2013	0	-0.00014	-0.03	2014	100	0.00785	25.77	Socratea	exorrhiza	Arecaceae	P
3	A	A4	2001	-1	-0.00016	-0.79	2002	100	0.00785	25.77	Andira	inermis	Fabaceae	A
3	A	A4	2002	0	0	0	2003	100	0.00785	25.77	Andira	inermis	Fabaceae	A
3	A	A4	2003	0	0	0	2004	100	0.00785	25.77	Andira	inermis	Fabaceae	A
3	A	A4	2004	0	0	0	2005	100	0.00785	25.77	Andira	inermis	Fabaceae	A
3	A	A4	2005	0	0	0	2006	100	0.00785	25.77	Andira	inermis	Fabaceae	A
156	A	A5	1997	0	0	0	1998	100	0.00785	25.77	Pentaclethra	macroloba	Fabaceae	A
168	A	A5	1997	0	0	0	1998	100	0.00785	25.77	Iriartea	deltoidea	Arecaceae	P
213	A	A5	1997	0	-0.00015	-0.03	1998	100	0.00785	25.77	Guarea	gentryi	Meliaceae	A
216	A	A5	1999	0	-0.00014	-0.03	2000	100	0.00785	25.77	Zygia	gigantifoliola	Fabaceae	A
216	A	A5	2000	0	0	0	2001	100	0.00785	25.77	Zygia	gigantifoliola	Fabaceae	A
216	A	A5	2001	0	0	0	2002	100	0.00785	25.77	Zygia	gigantifoliola	Fabaceae	A
216	A	A5	2002	0	0	0	2003	100	0.00785	25.77	Zygia	gigantifoliola	Fabaceae	A
224	A	A5	2000	0	-0.00015	-0.03	2001	100	0.00785	25.77	Pentaclethra	macroloba	Fabaceae	A
226	A	A5	2001	0	-0.00014	-0.03	2002	100	0.00785	25.77	Inga	acuminata	Fabaceae	A
230	A	A5	2002	0	-0.00015	-0.03	2003	100	0.00785	25.77	Rauvolfia	purpurascens	Apocynaceae	A
230	A	A5	2003	0	0	0	2004	100	0.00785	25.77	Rauvolfia	purpurascens	Apocynaceae	A
230	A	A5	2004	0	0	0	2005	100	0.00785	25.77	Rauvolfia	purpurascens	Apocynaceae	A
230	A	A5	2005	0	0	0	2006	100	0.00785	25.77	Rauvolfia	purpurascens	Apocynaceae	A
230	A	A5	2006	0	0	0	2007	100	0.00785	25.77	Rauvolfia	purpurascens	Apocynaceae	A
233	A	A5	2002	0	-0.00015	-0.03	2003	100	0.00785	25.77	Pourouma	minor	Urticaceae	A
239	A	A5	2003	0	-0.00014	-0.03	2004	100	0.00785	25.77	Iriartea	deltoidea	Arecaceae	P
257	A	A5	2004	0	-0.00015	-0.03	2005	100	0.00785	25.77	Iriartea	deltoidea	Arecaceae	P
259	A	A5	2004	0	-0.00015	-0.03	2005	100	0.00785	25.77	Goethalsia	meiantha	Malvaceae	A
270	A	A5	2006	0	-0.00015	-0.03	2007	100	0.00785	25.77	Hernandia	didymantha	Hernandiaceae	A
272	A	A5	2006	0	-0.00015	-0.03	2007	100	0.00785	25.77	Hernandia	didymantha	Hernandiaceae	A
280	A	A5	2008	0	-0.00015	-0.03	2009	100	0.00785	25.77	Socratea	exorrhiza	Arecaceae	P
280	A	A5	2009	0	0	0	2010	100	0.00785	25.77	Socratea	exorrhiza	Arecaceae	P
280	A	A5	2010	0	0	0	2011	100	0.00785	25.77	Socratea	exorrhiza	Arecaceae	P
280	A	A5	2011	0	0	0	2012	100	0.00785	25.77	Socratea	exorrhiza	Arecaceae	P
280	A	A5	2012	0	0	0	2013	100	0.00785	25.77	Socratea	exorrhiza	Arecaceae	P
280	A	A5	2013	0	0	0	2014	100	0.00785	25.77	Socratea	exorrhiza	Arecaceae	P
282	A	A5	2008	0	-0.00015	-0.03	2009	100	0.00785	25.77	Coussarea	hondensis	Rubiaceae	A
284	A	A5	2008	0	-0.00015	-0.03	2009	100	0.00785	25.77	Virola	sebifera	Myristicaceae	A
288	A	A5	2010	0	-0.00015	-0.03	2011	100	0.00785	25.77	Palicourea	calidicola	Rubiaceae	A
294	A	A5	2012	0	-0.00015	-0.03	2013	100	0.00785	25.77	Faramea	parvibractea	Rubiaceae	A
5	A	A5	1997	0	0	0	1998	100	0.00785	25.77	Colubrina	spinosa	Rhamnaceae	A
5	A	A5	1998	0	0	0	1999	100	0.00785	25.77	Colubrina	spinosa	Rhamnaceae	A
109	A	A6	1997	0	0	0	1998	100	0.00785	25.77	Iriartea	deltoidea	Arecaceae	P
131	A	A6	1997	0	0	0	1998	100	0.00785	25.77	Chrysochlamys	glauca	Clusiaceae	A
131	A	A6	1998	0	0	0	1999	100	0.00785	25.77	Chrysochlamys	glauca	Clusiaceae	A
186	A	A6	1997	0	0	0	1998	100	0.00785	25.77	Rauvolfia	purpurascens	Apocynaceae	A
200	A	A6	1997	0	0	0	1998	100	0.00785	25.77	Dussia	macroprophyllata	Fabaceae	A
200	A	A6	2000	-1.03	-0.00016	-0.82	2001	100	0.00785	25.77	Dussia	macroprophyllata	Fabaceae	A
200	A	A6	2001	0	0	0	2002	100	0.00785	25.77	Dussia	macroprophyllata	Fabaceae	A
200	A	A6	2002	0	0	0	2003	100	0.00785	25.77	Dussia	macroprophyllata	Fabaceae	A
224	A	A6	1997	0	-0.00015	-0.03	1998	100	0.00785	25.77	Trichilia	septentrionalis	Meliaceae	A
226	A	A6	1998	0	-0.00013	-0.03	1999	100	0.00785	25.77	Iriartea	deltoidea	Arecaceae	P
226	A	A6	1999	0	0	0	2000	100	0.00785	25.77	Iriartea	deltoidea	Arecaceae	P
227	A	A6	1998	0	-0.00013	-0.03	1999	100	0.00785	25.77	Cassipourea	elliptica	Rhizophoraceae	A
230	A	A6	1999	0	-0.00015	-0.03	2000	100	0.00785	25.77	Minquartia	guianensis	Coulaceae	A
239	A	A6	2000	0	-0.00015	-0.03	2001	100	0.00785	25.77	Lozania	pittieri	Lacistemataceae	A
240	A	A6	2001	0	-0.00015	-0.03	2002	100	0.00785	25.77	Vitex	cooperi	Lamiaceae	A
247	A	A6	2002	0	-0.00014	-0.03	2003	100	0.00785	25.77	Cupania	pseudostipularis	Sapindaceae	A
290	A	A6	2010	0	-0.00015	-0.03	2011	100	0.00785	25.77	Virola	koschnyi	Myristicaceae	A
297	A	A6	2012	0	-0.00015	-0.03	2013	100	0.00785	25.77	Psychotria	luxurians	Rubiaceae	A
129	L	L1	1997	0	0	0	1998	100	0.00785	25.77	Pentaclethra	macroloba	Fabaceae	A
218	L	L1	1997	0	0	0	1998	100	0.00785	25.77	Protium	pittieri	Burseraceae	A
253	L	L1	1997	0	0	0	1998	100	0.00785	25.77	Socratea	exorrhiza	Arecaceae	P
253	L	L1	1998	0	0	0	1999	100	0.00785	25.77	Socratea	exorrhiza	Arecaceae	P
253	L	L1	1999	0	0	0	2000	100	0.00785	25.77	Socratea	exorrhiza	Arecaceae	P
253	L	L1	2000	0	0	0	2001	100	0.00785	25.77	Socratea	exorrhiza	Arecaceae	P
253	L	L1	2001	0	0	0	2002	100	0.00785	25.77	Socratea	exorrhiza	Arecaceae	P
254	L	L1	1997	0	0	0	1998	100	0.00785	25.77	Cassipourea	elliptica	Rhizophoraceae	A
254	L	L1	1998	0	0	0	1999	100	0.00785	25.77	Cassipourea	elliptica	Rhizophoraceae	A
254	L	L1	1999	0	0	0	2000	100	0.00785	25.77	Cassipourea	elliptica	Rhizophoraceae	A
287	L	L1	1998	0	-0.00014	-0.03	1999	100	0.00785	25.77	Carapa	nicaraguensis	Meliaceae	A
287	L	L1	1999	0	0	0	2000	100	0.00785	25.77	Carapa	nicaraguensis	Meliaceae	A
287	L	L1	2000	0	0	0	2001	100	0.00785	25.77	Carapa	nicaraguensis	Meliaceae	A
287	L	L1	2001	0	0	0	2002	100	0.00785	25.77	Carapa	nicaraguensis	Meliaceae	A
287	L	L1	2002	0	0	0	2003	100	0.00785	25.77	Carapa	nicaraguensis	Meliaceae	A
287	L	L1	2003	0	0	0	2004	100	0.00785	25.77	Carapa	nicaraguensis	Meliaceae	A
291	L	L1	1998	0	-0.00014	-0.03	1999	100	0.00785	25.77	Socratea	exorrhiza	Arecaceae	P
294	L	L1	1999	0	-0.00015	-0.03	2000	100	0.00785	25.77	Pourouma	bicolor	Urticaceae	A
294	L	L1	2000	0	0	0	2001	100	0.00785	25.77	Pourouma	bicolor	Urticaceae	A
294	L	L1	2001	0	0	0	2002	100	0.00785	25.77	Pourouma	bicolor	Urticaceae	A
294	L	L1	2002	0	0	0	2003	100	0.00785	25.77	Pourouma	bicolor	Urticaceae	A
294	L	L1	2003	0	0	0	2004	100	0.00785	25.77	Pourouma	bicolor	Urticaceae	A
294	L	L1	2004	0	0	0	2005	100	0.00785	25.77	Pourouma	bicolor	Urticaceae	A
298	L	L1	1999	0	-0.00015	-0.03	2000	100	0.00785	25.77	Warszewiczia	coccinea	Rubiaceae	A
298	L	L1	2000	0	0	0	2001	100	0.00785	25.77	Warszewiczia	coccinea	Rubiaceae	A
298	L	L1	2001	0	0	0	2002	100	0.00785	25.77	Warszewiczia	coccinea	Rubiaceae	A
298	L	L1	2002	0	0	0	2003	100	0.00785	25.77	Warszewiczia	coccinea	Rubiaceae	A
298	L	L1	2003	0	0	0	2004	100	0.00785	25.77	Warszewiczia	coccinea	Rubiaceae	A
307	L	L1	2000	0	-0.00015	-0.03	2001	100	0.00785	25.77	Warszewiczia	coccinea	Rubiaceae	A
307	L	L1	2001	0	0	0	2002	100	0.00785	25.77	Warszewiczia	coccinea	Rubiaceae	A
307	L	L1	2002	0	0	0	2003	100	0.00785	25.77	Warszewiczia	coccinea	Rubiaceae	A
307	L	L1	2003	0	0	0	2004	100	0.00785	25.77	Warszewiczia	coccinea	Rubiaceae	A
307	L	L1	2004	0	0	0	2005	100	0.00785	25.77	Warszewiczia	coccinea	Rubiaceae	A
307	L	L1	2005	0	0	0	2006	100	0.00785	25.77	Warszewiczia	coccinea	Rubiaceae	A
308	L	L1	2001	0	-0.00014	-0.03	2002	100	0.00785	25.77	Maquira	guianensis	Moraceae	A
309	L	L1	2001	0	-0.00014	-0.03	2002	100	0.00785	25.77	Miconia	stevensiana	Melastomataceae	A
316	L	L1	2002	0	-0.00015	-0.03	2003	100	0.00785	25.77	Rinorea	deflexiflora	Violaceae	A
318	L	L1	2002	0	-0.00015	-0.03	2003	100	0.00785	25.77	Preslianthus	pittieri	Capparaceae	A
325	L	L1	2003	0	-0.00015	-0.03	2004	100	0.00785	25.77	Simarouba	amara	Simaroubaceae	A
336	L	L1	2008	0	-0.00015	-0.03	2009	100	0.00785	25.77	Socratea	exorrhiza	Arecaceae	P
378	L	L1	2004	0	-0.00014	-0.03	2005	100	0.00785	25.77	Inga	thibaudiana	Fabaceae	A
403	L	L1	2007	0	-0.00015	-0.03	2008	100	0.00785	25.77	Inga	thibaudiana	Fabaceae	A
41	L	L1	1997	0	0	0	1998	100	0.00785	25.77	Warszewiczia	coccinea	Rubiaceae	A
410	L	L1	2008	0	-0.00014	-0.03	2009	100	0.00785	25.77	Euterpe	precatoria	Arecaceae	P
411	L	L1	2009	0	-0.00015	-0.03	2010	100	0.00785	25.77	Ampelocera	macrocarpa	Ulmaceae	A
411	L	L1	2010	0	0	0	2011	100	0.00785	25.77	Ampelocera	macrocarpa	Ulmaceae	A
411	L	L1	2011	0	0	0	2012	100	0.00785	25.77	Ampelocera	macrocarpa	Ulmaceae	A
411	L	L1	2012	0	0	0	2013	100	0.00785	25.77	Ampelocera	macrocarpa	Ulmaceae	A
411	L	L1	2013	0	0	0	2014	100	0.00785	25.77	Ampelocera	macrocarpa	Ulmaceae	A
77	L	L1	1997	0	0	0	1998	100	0.00785	25.77	Protium	confusum	Burseraceae	A
77	L	L1	1998	0	0	0	1999	100	0.00785	25.77	Protium	confusum	Burseraceae	A
90	L	L1	1997	0	0	0	1998	100	0.00785	25.77	Meliosma	donnellsmithii	Sabiaceae	A
90	L	L1	1998	0	0	0	1999	100	0.00785	25.77	Meliosma	donnellsmithii	Sabiaceae	A
90	L	L1	1999	0	0	0	2000	100	0.00785	25.77	Meliosma	donnellsmithii	Sabiaceae	A
90	L	L1	2000	0	0	0	2001	100	0.00785	25.77	Meliosma	donnellsmithii	Sabiaceae	A
90	L	L1	2001	0	0	0	2002	100	0.00785	25.77	Meliosma	donnellsmithii	Sabiaceae	A
212	L	L2	1997	0	0	0	1998	100	0.00785	25.77	Astrocaryum	alatum	Arecaceae	P
258	L	L2	1997	0	-0.00015	-0.03	1998	100	0.00785	25.77	Anaxagorea	crassipetala	Annonaceae	A
260	L	L2	1997	0	-0.00015	-0.03	1998	100	0.00785	25.77	Miconia	stevensiana	Melastomataceae	A
270	L	L2	1998	0	-0.00014	-0.03	1999	100	0.00785	25.77	Psychotria	luxurians	Rubiaceae	A
270	L	L2	1999	0	0	0	2000	100	0.00785	25.77	Psychotria	luxurians	Rubiaceae	A
271	L	L2	1998	0	-0.00014	-0.03	1999	100	0.00785	25.77	Casearia	commersoniana	Salicaceae	A
272	L	L2	1998	0	-0.00014	-0.03	1999	100	0.00785	25.77	Euterpe	precatoria	Arecaceae	P
272	L	L2	1999	0	0	0	2000	100	0.00785	25.77	Euterpe	precatoria	Arecaceae	P
273	L	L2	1998	0	-0.00014	-0.03	1999	100	0.00785	25.77	Cassipourea	elliptica	Rhizophoraceae	A
273	L	L2	1999	0	0	0	2000	100	0.00785	25.77	Cassipourea	elliptica	Rhizophoraceae	A
273	L	L2	2000	0	0	0	2001	100	0.00785	25.77	Cassipourea	elliptica	Rhizophoraceae	A
273	L	L2	2001	0	0	0	2002	100	0.00785	25.77	Cassipourea	elliptica	Rhizophoraceae	A
273	L	L2	2002	0	0	0	2003	100	0.00785	25.77	Cassipourea	elliptica	Rhizophoraceae	A
275	L	L2	1998	0	-0.00014	-0.03	1999	100	0.00785	25.77	Faramea	parvibractea	Rubiaceae	A
282	L	L2	1999	0	-0.00015	-0.03	2000	100	0.00785	25.77	Euterpe	precatoria	Arecaceae	P
283	L	L2	1999	0	-0.00015	-0.03	2000	100	0.00785	25.77	Euterpe	precatoria	Arecaceae	P
290	L	L2	1999	0	-0.00015	-0.03	2000	100	0.00785	25.77	Iriartea	deltoidea	Arecaceae	P
290	L	L2	2000	0	0	0	2001	100	0.00785	25.77	Iriartea	deltoidea	Arecaceae	P
303	L	L2	2000	0	-0.00015	-0.03	2001	100	0.00785	25.77	Protium	glabrum	Burseraceae	A
305	L	L2	2000	0	-0.00014	-0.03	2001	100	0.00785	25.77	Protium	pittieri	Burseraceae	A
308	L	L2	2000	0	-0.00014	-0.03	2001	100	0.00785	25.77	Psychotria	panamensis	Rubiaceae	A
315	L	L2	2001	0	-0.00015	-0.03	2002	100	0.00785	25.77	Cinnamomum	chavarrianum	Lauraceae	A
316	L	L2	2001	0	-0.00015	-0.03	2002	100	0.00785	25.77	Miconia	stevensiana	Melastomataceae	A
320	L	L2	2002	0	-0.00015	-0.03	2003	100	0.00785	25.77	Minquartia	guianensis	Coulaceae	A
325	L	L2	2002	0	-0.00015	-0.03	2003	100	0.00785	25.77	Pentaclethra	macroloba	Fabaceae	A
328	L	L2	2002	0	-0.00014	-0.03	2003	100	0.00785	25.77	Faramea	parvibractea	Rubiaceae	A
337	L	L2	2003	0	-0.00015	-0.03	2004	100	0.00785	25.77	Warszewiczia	coccinea	Rubiaceae	A
344	L	L2	2003	0	-0.00015	-0.03	2004	100	0.00785	25.77	Iriartea	deltoidea	Arecaceae	P
417	L	L2	2004	0	-0.00014	-0.03	2005	100	0.00785	25.77	Preslianthus	pittieri	Capparaceae	A
420	L	L2	2004	0	-0.00014	-0.03	2005	100	0.00785	25.77	Tetragastris	panamensis	Burseraceae	A
444	L	L2	2005	0	-0.00015	-0.03	2006	100	0.00785	25.77	Anaxagorea	crassipetala	Annonaceae	A
451	L	L2	2006	0	-0.00015	-0.03	2007	100	0.00785	25.77	Simarouba	amara	Simaroubaceae	A
452	L	L2	2006	0	-0.00015	-0.03	2007	100	0.00785	25.77	Pentaclethra	macroloba	Fabaceae	A
470	L	L2	2007	0	-0.00014	-0.03	2008	100	0.00785	25.77	Brosimum	lactescens	Moraceae	A
470	L	L2	2008	0	0	0	2009	100	0.00785	25.77	Brosimum	lactescens	Moraceae	A
470	L	L2	2009	0	0	0	2010	100	0.00785	25.77	Brosimum	lactescens	Moraceae	A
470	L	L2	2010	0	0	0	2011	100	0.00785	25.77	Brosimum	lactescens	Moraceae	A
470	L	L2	2011	0	0	0	2012	100	0.00785	25.77	Brosimum	lactescens	Moraceae	A
477	L	L2	2007	0	-0.00014	-0.03	2008	100	0.00785	25.77	Alchornea	latifolia	Euphorbiaceae	A
485	L	L2	2007	0	-0.00014	-0.03	2008	100	0.00785	25.77	Pentaclethra	macroloba	Fabaceae	A
493	L	L2	2008	0	-0.00015	-0.03	2009	100	0.00785	25.77	Inga	pezizifera	Fabaceae	A
494	L	L2	2008	0	-0.00015	-0.03	2009	100	0.00785	25.77	Miconia	stevensiana	Melastomataceae	A
494	L	L2	2009	0	0	0	2010	100	0.00785	25.77	Miconia	stevensiana	Melastomataceae	A
494	L	L2	2010	0	0	0	2011	100	0.00785	25.77	Miconia	stevensiana	Melastomataceae	A
494	L	L2	2011	0	0	0	2012	100	0.00785	25.77	Miconia	stevensiana	Melastomataceae	A
499	L	L2	2008	0	-0.00015	-0.03	2009	100	0.00785	25.77	Sacoglottis	trichogyna	Humiriaceae	A
500	L	L2	2008	0	-0.00015	-0.03	2009	100	0.00785	25.77	Brosimum	lactescens	Moraceae	A
507	L	L2	2009	0	-0.00015	-0.03	2010	100	0.00785	25.77	Euterpe	precatoria	Arecaceae	P
511	L	L2	2009	0	-0.00015	-0.03	2010	100	0.00785	25.77	Protium	confusum	Burseraceae	A
535	L	L2	2011	0	-0.00015	-0.03	2012	100	0.00785	25.77	Euterpe	precatoria	Arecaceae	P
535	L	L2	2012	0	0	0	2013	100	0.00785	25.77	Euterpe	precatoria	Arecaceae	P
548	L	L2	2012	0	-0.00014	-0.03	2013	100	0.00785	25.77	Preslianthus	pittieri	Capparaceae	A
549	L	L2	2013	0	-0.00014	-0.03	2014	100	0.00785	25.77	Anaxagorea	crassipetala	Annonaceae	A
551	L	L2	2013	0	-0.00014	-0.03	2014	100	0.00785	25.77	Protium	pittieri	Burseraceae	A
552	L	L2	2013	0	-0.00014	-0.03	2014	100	0.00785	25.77	Sterculia	recordiana	Malvaceae	A
555	L	L2	2013	0	-0.00014	-0.03	2014	100	0.00785	25.77	Euterpe	precatoria	Arecaceae	A
74	L	L2	1997	0	0	0	1998	100	0.00785	25.77	Socratea	exorrhiza	Arecaceae	P
76	L	L2	1997	0	0	0	1998	100	0.00785	25.77	Faramea	parvibractea	Rubiaceae	A
151	L	L3	1997	0	0	0	1998	100	0.00785	25.77	Dussia	macroprophyllata	Fabaceae	A
151	L	L3	1998	0	0	0	1999	100	0.00785	25.77	Dussia	macroprophyllata	Fabaceae	A
262	L	L3	1997	0	-0.00017	-0.04	1998	100	0.00785	25.77	Pentaclethra	macroloba	Fabaceae	A
265	L	L3	1997	0	-0.00017	-0.04	1998	100	0.00785	25.77	Anaxagorea	crassipetala	Annonaceae	A
270	L	L3	1998	0	-0.00014	-0.03	1999	100	0.00785	25.77	Carapa	nicaraguensis	Meliaceae	A
272	L	L3	1998	0	-0.00014	-0.03	1999	100	0.00785	25.77	Pentaclethra	macroloba	Fabaceae	A
273	L	L3	1998	0	-0.00014	-0.03	1999	100	0.00785	25.77	Anaxagorea	crassipetala	Annonaceae	A
275	L	L3	1998	0	-0.00014	-0.03	1999	100	0.00785	25.77	Pentaclethra	macroloba	Fabaceae	A
282	L	L3	1999	0	-0.00015	-0.03	2000	100	0.00785	25.77	Anaxagorea	crassipetala	Annonaceae	A
283	L	L3	1999	0	-0.00015	-0.03	2000	100	0.00785	25.77	Virola	koschnyi	Myristicaceae	A
285	L	L3	2000	0	-0.00015	-0.03	2001	100	0.00785	25.77	Pinzona	coriacea	Dilleniaceae	L
285	L	L3	2001	0	0	0	2002	100	0.00785	25.77	Pinzona	coriacea	Dilleniaceae	L
291	L	L3	2000	0	-0.00015	-0.03	2001	100	0.00785	25.77	Perebea	hispidula	Moraceae	A
291	L	L3	2001	0	0	0	2002	100	0.00785	25.77	Perebea	hispidula	Moraceae	A
297	L	L3	2001	0	-0.00015	-0.03	2002	100	0.00785	25.77	Faramea	parvibractea	Rubiaceae	A
303	L	L3	2002	0	-0.00015	-0.03	2003	100	0.00785	25.77	Pentaclethra	macroloba	Fabaceae	A
304	L	L3	2002	0	-0.00015	-0.03	2003	100	0.00785	25.77	Pentaclethra	macroloba	Fabaceae	A
311	L	L3	2003	0	-0.00015	-0.03	2004	100	0.00785	25.77	Laetia	procera	Salicaceae	A
33	L	L3	1997	0	0	0	1998	100	0.00785	25.77				L
33	L	L3	1998	0	0	0	1999	100	0.00785	25.77				L
342	L	L3	2004	0	-0.00014	-0.03	2005	100	0.00785	25.77	Anaxagorea	crassipetala	Annonaceae	A
345	L	L3	2005	0	-0.00015	-0.03	2006	100	0.00785	25.77	Faramea	parvibractea	Rubiaceae	A
347	L	L3	2005	0	-0.00015	-0.03	2006	100	0.00785	25.77	Cassipourea	elliptica	Rhizophoraceae	A
348	L	L3	2005	0	-0.00015	-0.03	2006	100	0.00785	25.77	Anaxagorea	crassipetala	Annonaceae	A
348	L	L3	2006	0	0	0	2007	100	0.00785	25.77	Anaxagorea	crassipetala	Annonaceae	A
348	L	L3	2007	0	0	0	2008	100	0.00785	25.77	Anaxagorea	crassipetala	Annonaceae	A
348	L	L3	2008	0	0	0	2009	100	0.00785	25.77	Anaxagorea	crassipetala	Annonaceae	A
348	L	L3	2009	0	0	0	2010	100	0.00785	25.77	Anaxagorea	crassipetala	Annonaceae	A
348	L	L3	2010	0	0	0	2011	100	0.00785	25.77	Anaxagorea	crassipetala	Annonaceae	A
348	L	L3	2011	0	0	0	2012	100	0.00785	25.77	Anaxagorea	crassipetala	Annonaceae	A
348	L	L3	2012	0	0	0	2013	100	0.00785	25.77	Anaxagorea	crassipetala	Annonaceae	A
348	L	L3	2013	0	0	0	2014	100	0.00785	25.77	Anaxagorea	crassipetala	Annonaceae	A
349	L	L3	2005	0	-0.00015	-0.03	2006	100	0.00785	25.77	Faramea	parvibractea	Rubiaceae	A
366	L	L3	2008	0	-0.00015	-0.03	2009	100	0.00785	25.77	Iriartea	deltoidea	Arecaceae	P
368	L	L3	2008	0	-0.00015	-0.03	2009	100	0.00785	25.77	Protium	confusum	Burseraceae	A
368	L	L3	2009	0	0	0	2010	100	0.00785	25.77	Protium	confusum	Burseraceae	A
368	L	L3	2010	0	0	0	2011	100	0.00785	25.77	Protium	confusum	Burseraceae	A
368	L	L3	2011	0	0	0	2012	100	0.00785	25.77	Protium	confusum	Burseraceae	A
368	L	L3	2012	0	0	0	2013	100	0.00785	25.77	Protium	confusum	Burseraceae	A
369	L	L3	2008	0	-0.00015	-0.03	2009	100	0.00785	25.77	Euterpe	precatoria	Arecaceae	P
370	L	L3	2009	0	-0.00015	-0.03	2010	100	0.00785	25.77	Otoba	novogranatensis	Myristicaceae	A
377	L	L3	2010	0	-0.00015	-0.03	2011	100	0.00785	25.77	Pentaclethra	macroloba	Fabaceae	A
378	L	L3	2011	0	-0.00014	-0.03	2012	100	0.00785	25.77	Pentaclethra	macroloba	Fabaceae	A
384	L	L3	2012	0	-0.00014	-0.03	2013	100	0.00785	25.77	Anaxagorea	crassipetala	Annonaceae	A
388	L	L3	2013	0	-0.00014	-0.03	2014	100	0.00785	25.77	Macrolobium	costaricense	Fabaceae	A
109	L	L4	1997	0	0	0	1998	100	0.00785	25.77	Miconia	multispicata	Melastomataceae	A
133	L	L4	1997	0	0	0	1998	100	0.00785	25.77	Faramea	parvibractea	Rubiaceae	A
133	L	L4	1998	0	0	0	1999	100	0.00785	25.77	Faramea	parvibractea	Rubiaceae	A
228	L	L4	1997	0	0	0	1998	100	0.00785	25.77	Rinorea	deflexiflora	Violaceae	A
228	L	L4	1998	0	0	0	1999	100	0.00785	25.77	Rinorea	deflexiflora	Violaceae	A
228	L	L4	2002	-0.99	-0.00016	-0.78	2003	100	0.00785	25.77	Rinorea	deflexiflora	Violaceae	A
233	L	L4	1997	0	0	0	1998	100	0.00785	25.77	Iriartea	deltoidea	Arecaceae	P
233	L	L4	1998	0	0	0	1999	100	0.00785	25.77	Iriartea	deltoidea	Arecaceae	P
245	L	L4	1997	0	0	0	1998	100	0.00785	25.77	Socratea	exorrhiza	Arecaceae	P
245	L	L4	1998	0	0	0	1999	100	0.00785	25.77	Socratea	exorrhiza	Arecaceae	P
267	L	L4	1997	0	-0.00015	-0.03	1998	100	0.00785	25.77	Naucleopsis	naga	Moraceae	A
268	L	L4	2001	-1	-0.00016	-0.79	2002	100	0.00785	25.77	Lacistema	aggregatum	Lacistemataceae	A
269	L	L4	1997	0	-0.00015	-0.03	1998	100	0.00785	25.77	Inga	thibaudiana	Fabaceae	A
270	L	L4	1997	0	-0.00015	-0.03	1998	100	0.00785	25.77	Warszewiczia	coccinea	Rubiaceae	A
274	L	L4	1997	0	-0.00014	-0.03	1998	100	0.00785	25.77	Faramea	parvibractea	Rubiaceae	A
280	L	L4	1998	0	-0.00015	-0.03	1999	100	0.00785	25.77	Rinorea	deflexiflora	Violaceae	A
284	L	L4	1998	0	-0.00015	-0.03	1999	100	0.00785	25.77	Casearia	commersoniana	Salicaceae	A
288	L	L4	1999	0	-0.00015	-0.03	2000	100	0.00785	25.77	Warszewiczia	coccinea	Rubiaceae	A
294	L	L4	1999	0	-0.00015	-0.03	2000	100	0.00785	25.77	Casearia	arborea	Salicaceae	A
308	L	L4	2000	0	-0.00015	-0.03	2001	100	0.00785	25.77	Miconia	elata	Melastomataceae	A
313	L	L4	2001	0	-0.00015	-0.03	2002	100	0.00785	25.77	Cassipourea	elliptica	Rhizophoraceae	A
313	L	L4	2002	0	0	0	2003	100	0.00785	25.77	Cassipourea	elliptica	Rhizophoraceae	A
313	L	L4	2003	0	0	0	2004	100	0.00785	25.77	Cassipourea	elliptica	Rhizophoraceae	A
315	L	L4	2001	0	-0.00015	-0.03	2002	100	0.00785	25.77	Minquartia	guianensis	Coulaceae	A
317	L	L4	2001	0	-0.00015	-0.03	2002	100	0.00785	25.77	Iriartea	deltoidea	Arecaceae	P
331	L	L4	2003	0	-0.00015	-0.03	2004	100	0.00785	25.77	Inga	alba	Fabaceae	A
331	L	L4	2004	0	0	0	2005	100	0.00785	25.77	Inga	alba	Fabaceae	A
331	L	L4	2005	0	0	0	2006	100	0.00785	25.77	Inga	alba	Fabaceae	A
331	L	L4	2006	0	0	0	2007	100	0.00785	25.77	Inga	alba	Fabaceae	A
331	L	L4	2007	0	0	0	2008	100	0.00785	25.77	Inga	alba	Fabaceae	A
331	L	L4	2008	0	0	0	2009	100	0.00785	25.77	Inga	alba	Fabaceae	A
336	L	L4	2003	0	-0.00015	-0.03	2004	100	0.00785	25.77	Iriartea	deltoidea	Arecaceae	P
370	L	L4	2004	0	-0.00014	-0.03	2005	100	0.00785	25.77	Rinorea	deflexiflora	Violaceae	A
377	L	L4	2004	0	-0.00014	-0.03	2005	100	0.00785	25.77	Guatteria	amplifolia	Annonaceae	A
397	L	L4	2005	0	-0.00014	-0.03	2006	100	0.00785	25.77	Pourouma	bicolor	Urticaceae	A
424	L	L4	2008	0	-0.00015	-0.03	2009	100	0.00785	25.77	Apeiba	membranacea	Malvaceae	A
425	L	L4	2008	0	-0.00015	-0.03	2009	100	0.00785	25.77	Brosimum	lactescens	Moraceae	A
427	L	L4	2009	0	-0.00014	-0.03	2010	100	0.00785	25.77	Iriartea	deltoidea	Arecaceae	P
428	L	L4	2009	0	-0.00014	-0.03	2010	100	0.00785	25.77	Euterpe	precatoria	Arecaceae	P
449	L	L4	2011	0	-0.00014	-0.03	2012	100	0.00785	25.77	Guarea	rhopalocarpa	Meliaceae	A
450	L	L4	2011	0	-0.00014	-0.03	2012	100	0.00785	25.77	Tapirira	guianensis	Anacardiaceae	A
461	L	L4	2013	0	-0.00014	-0.03	2014	100	0.00785	25.77	Cassipourea	elliptica	Rhizophoraceae	A
462	L	L4	2013	0	-0.00014	-0.03	2014	100	0.00785	25.77	Cassipourea	elliptica	Rhizophoraceae	A
91	L	L4	1997	0	0	0	1998	100	0.00785	25.77	Faramea	parvibractea	Rubiaceae	A
98	L	L4	1997	0	0	0	1998	100	0.00785	25.77	Socratea	exorrhiza	Arecaceae	P
98	L	L4	1998	0	0	0	1999	100	0.00785	25.77	Socratea	exorrhiza	Arecaceae	P
98	L	L4	1999	0	0	0	2000	100	0.00785	25.77	Socratea	exorrhiza	Arecaceae	P
98	L	L4	2000	0	0	0	2001	100	0.00785	25.77	Socratea	exorrhiza	Arecaceae	P
98	L	L4	2001	0	0	0	2002	100	0.00785	25.77	Socratea	exorrhiza	Arecaceae	P
98	L	L4	2002	0	0	0	2003	100	0.00785	25.77	Socratea	exorrhiza	Arecaceae	P
98	L	L4	2003	0	0	0	2004	100	0.00785	25.77	Socratea	exorrhiza	Arecaceae	P
98	L	L4	2004	0	0	0	2005	100	0.00785	25.77	Socratea	exorrhiza	Arecaceae	P
98	L	L4	2005	0	0	0	2006	100	0.00785	25.77	Socratea	exorrhiza	Arecaceae	P
98	L	L4	2006	0	0	0	2007	100	0.00785	25.77	Socratea	exorrhiza	Arecaceae	P
98	L	L4	2007	0	0	0	2008	100	0.00785	25.77	Socratea	exorrhiza	Arecaceae	P
98	L	L4	2008	0	0	0	2009	100	0.00785	25.77	Socratea	exorrhiza	Arecaceae	P
98	L	L4	2009	0	0	0	2010	100	0.00785	25.77	Socratea	exorrhiza	Arecaceae	P
98	L	L4	2010	0	0	0	2011	100	0.00785	25.77	Socratea	exorrhiza	Arecaceae	P
98	L	L4	2011	0	0	0	2012	100	0.00785	25.77	Socratea	exorrhiza	Arecaceae	P
98	L	L4	2012	0	0	0	2013	100	0.00785	25.77	Socratea	exorrhiza	Arecaceae	P
98	L	L4	2013	0	0	0	2014	100	0.00785	25.77	Socratea	exorrhiza	Arecaceae	P
146	L	L5	1997	0	0	0	1998	100	0.00785	25.77	Annona	subnubila	Annonaceae	A
146	L	L5	1998	0	0	0	1999	100	0.00785	25.77	Annona	subnubila	Annonaceae	A
146	L	L5	2002	-0.98	-0.00016	-0.78	2003	100	0.00785	25.77	Annona	subnubila	Annonaceae	A
146	L	L5	2003	0	0	0	2004	100	0.00785	25.77	Annona	subnubila	Annonaceae	A
146	L	L5	2004	0	0	0	2005	100	0.00785	25.77	Annona	subnubila	Annonaceae	A
19	L	L5	1997	0	0	0	1998	100	0.00785	25.77	Rinorea	deflexiflora	Violaceae	A
19	L	L5	1998	0	0	0	1999	100	0.00785	25.77	Rinorea	deflexiflora	Violaceae	A
19	L	L5	1999	0	0	0	2000	100	0.00785	25.77	Rinorea	deflexiflora	Violaceae	A
19	L	L5	2000	0	0	0	2001	100	0.00785	25.77	Rinorea	deflexiflora	Violaceae	A
19	L	L5	2001	0	0	0	2002	100	0.00785	25.77	Rinorea	deflexiflora	Violaceae	A
19	L	L5	2002	0	0	0	2003	100	0.00785	25.77	Rinorea	deflexiflora	Violaceae	A
19	L	L5	2003	0	0	0	2004	100	0.00785	25.77	Rinorea	deflexiflora	Violaceae	A
19	L	L5	2004	0	0	0	2005	100	0.00785	25.77	Rinorea	deflexiflora	Violaceae	A
19	L	L5	2005	0	0	0	2006	100	0.00785	25.77	Rinorea	deflexiflora	Violaceae	A
19	L	L5	2006	0	0	0	2007	100	0.00785	25.77	Rinorea	deflexiflora	Violaceae	A
19	L	L5	2007	0	0	0	2008	100	0.00785	25.77	Rinorea	deflexiflora	Violaceae	A
19	L	L5	2008	0	0	0	2009	100	0.00785	25.77	Rinorea	deflexiflora	Violaceae	A
19	L	L5	2009	0	0	0	2010	100	0.00785	25.77	Rinorea	deflexiflora	Violaceae	A
19	L	L5	2010	0	0	0	2011	100	0.00785	25.77	Rinorea	deflexiflora	Violaceae	A
19	L	L5	2011	0	0	0	2012	100	0.00785	25.77	Rinorea	deflexiflora	Violaceae	A
19	L	L5	2012	0	0	0	2013	100	0.00785	25.77	Rinorea	deflexiflora	Violaceae	A
19	L	L5	2013	0	0	0	2014	100	0.00785	25.77	Rinorea	deflexiflora	Violaceae	A
211	L	L5	1997	0	0	0	1998	100	0.00785	25.77	Euterpe	precatoria	Arecaceae	P
211	L	L5	1998	0	0	0	1999	100	0.00785	25.77	Euterpe	precatoria	Arecaceae	P
211	L	L5	1999	0	0	0	2000	100	0.00785	25.77	Euterpe	precatoria	Arecaceae	P
211	L	L5	2000	0	0	0	2001	100	0.00785	25.77	Euterpe	precatoria	Arecaceae	P
211	L	L5	2001	0	0	0	2002	100	0.00785	25.77	Euterpe	precatoria	Arecaceae	P
211	L	L5	2002	0	0	0	2003	100	0.00785	25.77	Euterpe	precatoria	Arecaceae	P
264	L	L5	1997	-999	-0.00386	-20.96	1998	100	0.00785	25.77	Bauhinia		Fabaceae	L
274	L	L5	1997	0	-0.00015	-0.03	1998	100	0.00785	25.77	Euterpe	precatoria	Arecaceae	P
275	L	L5	1997	0	-0.00015	-0.03	1998	100	0.00785	25.77	Euterpe	precatoria	Arecaceae	P
279	L	L5	1998	0	-0.00014	-0.03	1999	100	0.00785	25.77	Faramea	parvibractea	Rubiaceae	A
280	L	L5	1998	0	-0.00014	-0.03	1999	100	0.00785	25.77	Iriartea	deltoidea	Arecaceae	P
281	L	L5	1998	0	-0.00014	-0.03	1999	100	0.00785	25.77	Socratea	exorrhiza	Arecaceae	P
284	L	L5	1998	0	-0.00014	-0.03	1999	100	0.00785	25.77	Iriartea	deltoidea	Arecaceae	P
285	L	L5	1998	0	-0.00014	-0.03	1999	100	0.00785	25.77	Dystovomita	paniculata	Clusiaceae	A
298	L	L5	2000	0	-0.00015	-0.03	2001	100	0.00785	25.77	Warszewiczia	coccinea	Rubiaceae	A
305	L	L5	2001	0	-0.00015	-0.03	2002	100	0.00785	25.77	Minquartia	guianensis	Coulaceae	A
308	L	L5	2001	0	-0.00015	-0.03	2002	100	0.00785	25.77	Warszewiczia	coccinea	Rubiaceae	A
310	L	L5	2001	0	-0.00015	-0.03	2002	100	0.00785	25.77	Euterpe	precatoria	Arecaceae	P
318	L	L5	2002	0	-0.00014	-0.03	2003	100	0.00785	25.77	Chrysophyllum	colombianum	Sapotaceae	A
323	L	L5	2003	0	-0.00015	-0.03	2004	100	0.00785	25.77	Euterpe	precatoria	Arecaceae	P
324	L	L5	2003	0	-0.00015	-0.03	2004	100	0.00785	25.77	Pourouma	bicolor	Urticaceae	A
325	L	L5	2003	0	-0.00015	-0.03	2004	100	0.00785	25.77	Ocotea	laetevirens	Lauraceae	A
356	L	L5	2004	0	-0.00014	-0.03	2005	100	0.00785	25.77	Inga	thibaudiana	Fabaceae	A
358	L	L5	2004	0	-0.00014	-0.03	2005	100	0.00785	25.77	Protium	confusum	Burseraceae	A
369	L	L5	2005	0	-0.00016	-0.04	2006	100	0.00785	25.77	Minquartia	guianensis	Coulaceae	A
380	L	L5	2006	0	-0.00014	-0.03	2007	100	0.00785	25.77	Inga	pezizifera	Fabaceae	A
381	L	L5	2006	0	-0.00014	-0.03	2007	100	0.00785	25.77	Faramea	parvibractea	Rubiaceae	A
382	L	L5	2007	0	-0.00015	-0.03	2008	100	0.00785	25.77	Guatteria	amplifolia	Annonaceae	A
382	L	L5	2008	0	0	0	2009	100	0.00785	25.77	Guatteria	amplifolia	Annonaceae	A
382	L	L5	2009	0	0	0	2010	100	0.00785	25.77	Guatteria	amplifolia	Annonaceae	A
382	L	L5	2010	0	0	0	2011	100	0.00785	25.77	Guatteria	amplifolia	Annonaceae	A
384	L	L5	2007	0	-0.00015	-0.03	2008	100	0.00785	25.77	Guarea	bullata	Meliaceae	A
384	L	L5	2008	0	0	0	2009	100	0.00785	25.77	Guarea	bullata	Meliaceae	A
385	L	L5	2007	0	-0.00015	-0.03	2008	100	0.00785	25.77	Rinorea	deflexiflora	Violaceae	A
385	L	L5	2008	0	0	0	2009	100	0.00785	25.77	Rinorea	deflexiflora	Violaceae	A
385	L	L5	2009	0	0	0	2010	100	0.00785	25.77	Rinorea	deflexiflora	Violaceae	A
385	L	L5	2010	0	0	0	2011	100	0.00785	25.77	Rinorea	deflexiflora	Violaceae	A
385	L	L5	2011	0	0	0	2012	100	0.00785	25.77	Rinorea	deflexiflora	Violaceae	A
385	L	L5	2012	0	0	0	2013	100	0.00785	25.77	Rinorea	deflexiflora	Violaceae	A
385	L	L5	2013	0	0	0	2014	100	0.00785	25.77	Rinorea	deflexiflora	Violaceae	A
388	L	L5	2007	0	-0.00015	-0.03	2008	100	0.00785	25.77	Borojoa	panamensis	Rubiaceae	A
396	L	L5	2008	0	-0.00015	-0.03	2009	100	0.00785	25.77	Virola	sebifera	Myristicaceae	A
402	L	L5	2008	0	-0.00015	-0.03	2009	100	0.00785	25.77	Iriartea	deltoidea	Arecaceae	P
413	L	L5	2009	0	-0.00014	-0.03	2010	100	0.00785	25.77	Virola	koschnyi	Myristicaceae	A
415	L	L5	2010	0	-0.00015	-0.03	2011	100	0.00785	25.77	Garcinia	intermedia	Clusiaceae	A
420	L	L5	2010	0	-0.00015	-0.03	2011	100	0.00785	25.77	Warszewiczia	coccinea	Rubiaceae	A
421	L	L5	2010	0	-0.00015	-0.03	2011	100	0.00785	25.77	Iriartea	deltoidea	Arecaceae	P
426	L	L5	2011	0	-0.00015	-0.03	2012	100	0.00785	25.77	Warszewiczia	coccinea	Rubiaceae	A
441	L	L5	2013	0	-0.00014	-0.03	2014	100	0.00785	25.77	Rinorea	deflexiflora	Violaceae	A
150	L	L6	1997	0	0	0	1998	100	0.00785	25.77	Lonchocarpus	heptaphyllus	Fabaceae	A
150	L	L6	1998	0	0	0	1999	100	0.00785	25.77	Lonchocarpus	heptaphyllus	Fabaceae	A
150	L	L6	1999	0	0	0	2000	100	0.00785	25.77	Lonchocarpus	heptaphyllus	Fabaceae	A
150	L	L6	2000	0	0	0	2001	100	0.00785	25.77	Lonchocarpus	heptaphyllus	Fabaceae	A
150	L	L6	2001	0	0	0	2002	100	0.00785	25.77	Lonchocarpus	heptaphyllus	Fabaceae	A
150	L	L6	2002	0	0	0	2003	100	0.00785	25.77	Lonchocarpus	heptaphyllus	Fabaceae	A
150	L	L6	2003	0	0	0	2004	100	0.00785	25.77	Lonchocarpus	heptaphyllus	Fabaceae	A
150	L	L6	2004	0	0	0	2005	100	0.00785	25.77	Lonchocarpus	heptaphyllus	Fabaceae	A
150	L	L6	2005	0	0	0	2006	100	0.00785	25.77	Lonchocarpus	heptaphyllus	Fabaceae	A
150	L	L6	2006	0	0	0	2007	100	0.00785	25.77	Lonchocarpus	heptaphyllus	Fabaceae	A
150	L	L6	2007	0	0	0	2008	100	0.00785	25.77	Lonchocarpus	heptaphyllus	Fabaceae	A
150	L	L6	2008	0	0	0	2009	100	0.00785	25.77	Lonchocarpus	heptaphyllus	Fabaceae	A
150	L	L6	2009	0	0	0	2010	100	0.00785	25.77	Lonchocarpus	heptaphyllus	Fabaceae	A
150	L	L6	2010	0	0	0	2011	100	0.00785	25.77	Lonchocarpus	heptaphyllus	Fabaceae	A
150	L	L6	2011	0	0	0	2012	100	0.00785	25.77	Lonchocarpus	heptaphyllus	Fabaceae	A
150	L	L6	2012	0	0	0	2013	100	0.00785	25.77	Lonchocarpus	heptaphyllus	Fabaceae	A
150	L	L6	2013	0	0	0	2014	100	0.00785	25.77	Lonchocarpus	heptaphyllus	Fabaceae	A
151	L	L6	1997	0	0	0	1998	100	0.00785	25.77	Cassipourea	elliptica	Rhizophoraceae	A
151	L	L6	1998	0	0	0	1999	100	0.00785	25.77	Cassipourea	elliptica	Rhizophoraceae	A
219	L	L6	1997	0	0	0	1998	100	0.00785	25.77	Faramea	glandulosa	Rubiaceae	A
255	L	L6	1997	0	0	0	1998	100	0.00785	25.77				L
264	L	L6	1997	0	-0.00015	-0.03	1998	100	0.00785	25.77	Rinorea	deflexiflora	Violaceae	A
264	L	L6	1998	0	0	0	1999	100	0.00785	25.77	Rinorea	deflexiflora	Violaceae	A
266	L	L6	1997	0	-0.00015	-0.03	1998	100	0.00785	25.77	Pourouma	bicolor	Urticaceae	A
267	L	L6	1997	0	-0.00015	-0.03	1998	100	0.00785	25.77	Socratea	exorrhiza	Arecaceae	P
268	L	L6	1997	0	-0.00015	-0.03	1998	100	0.00785	25.77	Inga	alba	Fabaceae	A
274	L	L6	1998	0	-0.00014	-0.03	1999	100	0.00785	25.77	Coussarea	hondensis	Rubiaceae	A
275	L	L6	1998	0	-0.00014	-0.03	1999	100	0.00785	25.77	Iriartea	deltoidea	Arecaceae	P
276	L	L6	1999	0	-0.00014	-0.03	2000	100	0.00785	25.77	Rinorea	deflexiflora	Violaceae	A
283	L	L6	1999	0	-0.00014	-0.03	2000	100	0.00785	25.77	Euterpe	precatoria	Arecaceae	P
283	L	L6	2000	0	0	0	2001	100	0.00785	25.77	Euterpe	precatoria	Arecaceae	P
283	L	L6	2001	0	0	0	2002	100	0.00785	25.77	Euterpe	precatoria	Arecaceae	P
283	L	L6	2002	0	0	0	2003	100	0.00785	25.77	Euterpe	precatoria	Arecaceae	P
283	L	L6	2003	0	0	0	2004	100	0.00785	25.77	Euterpe	precatoria	Arecaceae	P
283	L	L6	2004	0	0	0	2005	100	0.00785	25.77	Euterpe	precatoria	Arecaceae	P
283	L	L6	2005	0	0	0	2006	100	0.00785	25.77	Euterpe	precatoria	Arecaceae	P
283	L	L6	2006	0	0	0	2007	100	0.00785	25.77	Euterpe	precatoria	Arecaceae	P
283	L	L6	2007	0	0	0	2008	100	0.00785	25.77	Euterpe	precatoria	Arecaceae	P
285	L	L6	1999	0	-0.00014	-0.03	2000	100	0.00785	25.77	Tapirira	guianensis	Anacardiaceae	A
294	L	L6	2001	0	-0.00015	-0.03	2002	100	0.00785	25.77	Jacaranda	copaia	Bignoniaceae	A
302	L	L6	2002	0	-0.00014	-0.03	2003	100	0.00785	25.77	Faramea	parvibractea	Rubiaceae	A
303	L	L6	2003	-1.01	-0.00016	-0.8	2004	100	0.00785	25.77	Socratea	exorrhiza	Arecaceae	P
303	L	L6	2004	0	0	0	2005	100	0.00785	25.77	Socratea	exorrhiza	Arecaceae	P
364	L	L6	2004	0	-0.00014	-0.03	2005	100	0.00785	25.77	Socratea	exorrhiza	Arecaceae	P
366	L	L6	2004	0	-0.00014	-0.03	2005	100	0.00785	25.77	Rinorea	deflexiflora	Violaceae	A
373	L	L6	2005	0	-0.00015	-0.03	2006	100	0.00785	25.77	Preslianthus	pittieri	Capparaceae	A
377	L	L6	2005	0	-0.00015	-0.03	2006	100	0.00785	25.77	Faramea	parvibractea	Rubiaceae	A
377	L	L6	2006	0	0	0	2007	100	0.00785	25.77	Faramea	parvibractea	Rubiaceae	A
388	L	L6	2007	0	-0.00015	-0.03	2008	100	0.00785	25.77	Casearia	tacanensis	Salicaceae	A
388	L	L6	2008	0	0	0	2009	100	0.00785	25.77	Casearia	tacanensis	Salicaceae	A
388	L	L6	2009	0	0	0	2010	100	0.00785	25.77	Casearia	tacanensis	Salicaceae	A
388	L	L6	2010	0	0	0	2011	100	0.00785	25.77	Casearia	tacanensis	Salicaceae	A
388	L	L6	2011	0	0	0	2012	100	0.00785	25.77	Casearia	tacanensis	Salicaceae	A
388	L	L6	2012	0	0	0	2013	100	0.00785	25.77	Casearia	tacanensis	Salicaceae	A
389	L	L6	2007	0	-0.00015	-0.03	2008	100	0.00785	25.77	Iriartea	deltoidea	Arecaceae	P
397	L	L6	2009	0	-0.00014	-0.03	2010	100	0.00785	25.77	Iriartea	deltoidea	Arecaceae	P
398	L	L6	2009	0	-0.00014	-0.03	2010	100	0.00785	25.77	Myrcia	splendens	Myrtaceae	A
399	L	L6	2010	0	-0.00014	-0.03	2011	100	0.00785	25.77	Preslianthus	pittieri	Capparaceae	A
401	L	L6	2010	0	-0.00014	-0.03	2011	100	0.00785	25.77	Faramea	parvibractea	Rubiaceae	A
437	L	L6	2011	0	-0.00017	-0.04	2012	100	0.00785	25.77	Balizia	elegans	Fabaceae	A
441	L	L6	2012	0	-0.00014	-0.03	2013	100	0.00785	25.77	Rinorea	deflexiflora	Violaceae	A
441	L	L6	2013	0	0	0	2014	100	0.00785	25.77	Rinorea	deflexiflora	Violaceae	A
443	L	L6	2012	0	-0.00014	-0.03	2013	100	0.00785	25.77	Richeria	dressleri	Phyllanthaceae	A
70	L	L6	1997	0	0	0	1998	100	0.00785	25.77	Welfia	regia	Arecaceae	P
70	L	L6	1998	0	0	0	1999	100	0.00785	25.77	Welfia	regia	Arecaceae	P
111	P	P1	1997	0	0	0	1998	100	0.00785	25.77	Sorocea	pubivena	Moraceae	A
164	P	P1	1997	0	0	0	1998	100	0.00785	25.77	Coussarea	hondensis	Rubiaceae	A
188	P	P1	1997	0	0	0	1998	100	0.00785	25.77	Faramea	parvibractea	Rubiaceae	A
276	P	P1	1998	0	-0.00014	-0.03	1999	100	0.00785	25.77	Minquartia	guianensis	Coulaceae	A
279	P	P1	1998	0	-0.00014	-0.03	1999	100	0.00785	25.77	Inga	thibaudiana	Fabaceae	A
282	P	P1	1998	0	-0.00014	-0.03	1999	100	0.00785	25.77	Cassipourea	elliptica	Rhizophoraceae	A
282	P	P1	1999	0	0	0	2000	100	0.00785	25.77	Cassipourea	elliptica	Rhizophoraceae	A
287	P	P1	1998	0	-0.00014	-0.03	1999	100	0.00785	25.77	Quararibea	bracteolosa	Malvaceae	A
288	P	P1	1998	0	-0.00014	-0.03	1999	100	0.00785	25.77	Warszewiczia	coccinea	Rubiaceae	A
293	P	P1	1999	0	-0.00015	-0.03	2000	100	0.00785	25.77	Iriartea	deltoidea	Arecaceae	P
299	P	P1	1999	0	-0.00015	-0.03	2000	100	0.00785	25.77	Goethalsia	meiantha	Malvaceae	A
303	P	P1	1999	0	-0.00015	-0.03	2000	100	0.00785	25.77	Pentaclethra	macroloba	Fabaceae	A
305	P	P1	2000	0	-0.00014	-0.03	2001	100	0.00785	25.77	Euterpe	precatoria	Arecaceae	P
308	P	P1	2000	0	-0.00014	-0.03	2001	100	0.00785	25.77	Protium	pittieri	Burseraceae	A
308	P	P1	2001	0	0	0	2002	100	0.00785	25.77	Protium	pittieri	Burseraceae	A
309	P	P1	2000	0	-0.00014	-0.03	2001	100	0.00785	25.77	Casearia	arborea	Salicaceae	A
314	P	P1	2001	0	-0.00015	-0.03	2002	100	0.00785	25.77	Cordia	bicolor	Boraginaceae	A
323	P	P1	2002	0	-0.00015	-0.03	2003	100	0.00785	25.77	Guatteria	amplifolia	Annonaceae	A
323	P	P1	2003	0	0	0	2004	100	0.00785	25.77	Guatteria	amplifolia	Annonaceae	A
325	P	P1	2002	0	-0.00015	-0.03	2003	100	0.00785	25.77	Perebea	hispidula	Moraceae	A
326	P	P1	2002	0	-0.00015	-0.03	2003	100	0.00785	25.77	Pentaclethra	macroloba	Fabaceae	A
327	P	P1	2002	0	-0.00015	-0.03	2003	100	0.00785	25.77	Protium	pittieri	Burseraceae	A
371	P	P1	2004	0	-0.00014	-0.03	2005	100	0.00785	25.77	Guatteria	amplifolia	Annonaceae	A
378	P	P1	2005	0	-0.00014	-0.03	2006	100	0.00785	25.77	Socratea	exorrhiza	Arecaceae	P
380	P	P1	2005	0	-0.00014	-0.03	2006	100	0.00785	25.77	Faramea	parvibractea	Rubiaceae	A
380	P	P1	2006	0	0	0	2007	100	0.00785	25.77	Faramea	parvibractea	Rubiaceae	A
390	P	P1	2007	0	-0.00015	-0.03	2008	100	0.00785	25.77	Pentaclethra	macroloba	Fabaceae	A
394	P	P1	2008	0	-0.00014	-0.03	2009	100	0.00785	25.77	Euterpe	precatoria	Arecaceae	P
398	P	P1	2008	0	-0.00015	-0.03	2009	100	0.00785	25.77	Socratea	exorrhiza	Arecaceae	P
402	P	P1	2009	0	-0.00015	-0.03	2010	100	0.00785	25.77	Warszewiczia	coccinea	Rubiaceae	A
409	P	P1	2010	0	-0.00014	-0.03	2011	100	0.00785	25.77	Guarea	bullata	Meliaceae	A
415	P	P1	2011	0	-0.00015	-0.03	2012	100	0.00785	25.77	Miconia	multispicata	Melastomataceae	A
415	P	P1	2012	0	0	0	2013	100	0.00785	25.77	Miconia	multispicata	Melastomataceae	A
422	P	P1	2013	0	-0.00014	-0.03	2014	100	0.00785	25.77	Socratea	exorrhiza	Arecaceae	P
78	P	P1	1997	0	0	0	1998	100	0.00785	25.77	Warszewiczia	coccinea	Rubiaceae	A
78	P	P1	1998	0	0	0	1999	100	0.00785	25.77	Warszewiczia	coccinea	Rubiaceae	A
78	P	P1	1999	0	0	0	2000	100	0.00785	25.77	Warszewiczia	coccinea	Rubiaceae	A
78	P	P1	2000	0	0	0	2001	100	0.00785	25.77	Warszewiczia	coccinea	Rubiaceae	A
78	P	P1	2001	0	0	0	2002	100	0.00785	25.77	Warszewiczia	coccinea	Rubiaceae	A
78	P	P1	2004	-0.97	-0.00015	-0.77	2005	100	0.00785	25.77	Warszewiczia	coccinea	Rubiaceae	A
78	P	P1	2005	0	0	0	2006	100	0.00785	25.77	Warszewiczia	coccinea	Rubiaceae	A
205	P	P2	1997	0	0	0	1998	100	0.00785	25.77	Warszewiczia	coccinea	Rubiaceae	A
205	P	P2	1998	0	0	0	1999	100	0.00785	25.77	Warszewiczia	coccinea	Rubiaceae	A
205	P	P2	1999	0	0	0	2000	100	0.00785	25.77	Warszewiczia	coccinea	Rubiaceae	A
205	P	P2	2000	0	0	0	2001	100	0.00785	25.77	Warszewiczia	coccinea	Rubiaceae	A
205	P	P2	2001	0	0	0	2002	100	0.00785	25.77	Warszewiczia	coccinea	Rubiaceae	A
205	P	P2	2002	0	0	0	2003	100	0.00785	25.77	Warszewiczia	coccinea	Rubiaceae	A
205	P	P2	2003	0	0	0	2004	100	0.00785	25.77	Warszewiczia	coccinea	Rubiaceae	A
247	P	P2	2004	-0.98	-0.00015	-0.77	2005	100	0.00785	25.77	Warszewiczia	coccinea	Rubiaceae	A
266	P	P2	1997	0	0	0	1998	100	0.00785	25.77	Naucleopsis	naga	Moraceae	A
290	P	P2	1997	0	-0.00015	-0.03	1998	100	0.00785	25.77	Anaxagorea	crassipetala	Annonaceae	A
298	P	P2	1998	0	-0.00015	-0.03	1999	100	0.00785	25.77	Faramea	parvibractea	Rubiaceae	A
304	P	P2	1998	0	-0.00015	-0.03	1999	100	0.00785	25.77	Socratea	exorrhiza	Arecaceae	P
304	P	P2	1999	0	0	0	2000	100	0.00785	25.77	Socratea	exorrhiza	Arecaceae	P
308	P	P2	1998	0	-0.00015	-0.03	1999	100	0.00785	25.77	Inga	thibaudiana	Fabaceae	A
315	P	P2	1999	0	-0.00015	-0.03	2000	100	0.00785	25.77	Licania	sp. A	Chrysobalanaceae	A
316	P	P2	1999	0	-0.00015	-0.03	2000	100	0.00785	25.77	Ampelocera	macrocarpa	Ulmaceae	A
316	P	P2	2000	0	0	0	2001	100	0.00785	25.77	Ampelocera	macrocarpa	Ulmaceae	A
324	P	P2	2000	0	-0.00015	-0.03	2001	100	0.00785	25.77	Laetia	procera	Salicaceae	A
326	P	P2	2000	0	-0.00015	-0.03	2001	100	0.00785	25.77	Ochroma	pyramidale	Malvaceae	A
329	P	P2	2000	0	-0.00014	-0.03	2001	100	0.00785	25.77	Sterculia	recordiana	Malvaceae	A
329	P	P2	2001	0	0	0	2002	100	0.00785	25.77	Sterculia	recordiana	Malvaceae	A
329	P	P2	2002	0	0	0	2003	100	0.00785	25.77	Sterculia	recordiana	Malvaceae	A
331	P	P2	2000	0	-0.00014	-0.03	2001	100	0.00785	25.77	Tetragastris	panamensis	Burseraceae	A
335	P	P2	2000	0	-0.00014	-0.03	2001	100	0.00785	25.77	Tapirira	guianensis	Anacardiaceae	A
346	P	P2	2001	0	-0.00015	-0.03	2002	100	0.00785	25.77	Anaxagorea	crassipetala	Annonaceae	A
346	P	P2	2002	0	0	0	2003	100	0.00785	25.77	Anaxagorea	crassipetala	Annonaceae	A
346	P	P2	2003	0	0	0	2004	100	0.00785	25.77	Anaxagorea	crassipetala	Annonaceae	A
362	P	P2	2003	0	-0.00015	-0.03	2004	100	0.00785	25.77	Pentaclethra	macroloba	Fabaceae	A
363	P	P2	2003	0	-0.00015	-0.03	2004	100	0.00785	25.77	Casearia	arborea	Salicaceae	A
427	P	P2	2005	0	-0.00015	-0.03	2006	100	0.00785	25.77	Casearia	arborea	Salicaceae	A
428	P	P2	2005	0	-0.00015	-0.03	2006	100	0.00785	25.77	Warszewiczia	coccinea	Rubiaceae	A
429	P	P2	2005	0	-0.00015	-0.03	2006	100	0.00785	25.77	Guarea	rhopalocarpa	Meliaceae	A
439	P	P2	2007	0	-0.00015	-0.03	2008	100	0.00785	25.77	Brosimum	lactescens	Moraceae	A
441	P	P2	2007	0	-0.00015	-0.03	2008	100	0.00785	25.77	Anaxagorea	crassipetala	Annonaceae	A
447	P	P2	2008	0	-0.00015	-0.03	2009	100	0.00785	25.77	Cordia	bicolor	Boraginaceae	A
452	P	P2	2009	0	-0.00015	-0.03	2010	100	0.00785	25.77	Laetia	procera	Salicaceae	A
453	P	P2	2009	0	-0.00015	-0.03	2010	100	0.00785	25.77	Brosimum	lactescens	Moraceae	A
453	P	P2	2010	0	0	0	2011	100	0.00785	25.77	Brosimum	lactescens	Moraceae	A
456	P	P2	2009	0	-0.00015	-0.03	2010	100	0.00785	25.77	Simarouba	amara	Simaroubaceae	A
461	P	P2	2009	0	-0.00015	-0.03	2010	100	0.00785	25.77	Iriartea	deltoidea	Arecaceae	P
461	P	P2	2010	0	0	0	2011	100	0.00785	25.77	Iriartea	deltoidea	Arecaceae	P
468	P	P2	2011	0	-0.00014	-0.03	2012	100	0.00785	25.77	Richeria	dressleri	Phyllanthaceae	A
473	P	P2	2012	0	-0.00014	-0.03	2013	100	0.00785	25.77	Hernandia	didymantha	Hernandiaceae	A
61	P	P2	1997	0	0	0	1998	100	0.00785	25.77	Anaxagorea	crassipetala	Annonaceae	A
61	P	P2	1998	0	0	0	1999	100	0.00785	25.77	Anaxagorea	crassipetala	Annonaceae	A
61	P	P2	1999	0	0	0	2000	100	0.00785	25.77	Anaxagorea	crassipetala	Annonaceae	A
61	P	P2	2000	0	0	0	2001	100	0.00785	25.77	Anaxagorea	crassipetala	Annonaceae	A
61	P	P2	2001	0	0	0	2002	100	0.00785	25.77	Anaxagorea	crassipetala	Annonaceae	A
61	P	P2	2002	0	0	0	2003	100	0.00785	25.77	Anaxagorea	crassipetala	Annonaceae	A
61	P	P2	2003	0	0	0	2004	100	0.00785	25.77	Anaxagorea	crassipetala	Annonaceae	A
61	P	P2	2004	0	0	0	2005	100	0.00785	25.77	Anaxagorea	crassipetala	Annonaceae	A
61	P	P2	2005	0	0	0	2006	100	0.00785	25.77	Anaxagorea	crassipetala	Annonaceae	A
61	P	P2	2006	0	0	0	2007	100	0.00785	25.77	Anaxagorea	crassipetala	Annonaceae	A
64	P	P2	1997	0	0	0	1998	100	0.00785	25.77	Warszewiczia	coccinea	Rubiaceae	A
64	P	P2	1998	0	0	0	1999	100	0.00785	25.77	Warszewiczia	coccinea	Rubiaceae	A
64	P	P2	1999	0	0	0	2000	100	0.00785	25.77	Warszewiczia	coccinea	Rubiaceae	A
64	P	P2	2000	0	0	0	2001	100	0.00785	25.77	Warszewiczia	coccinea	Rubiaceae	A
64	P	P2	2001	0	0	0	2002	100	0.00785	25.77	Warszewiczia	coccinea	Rubiaceae	A
64	P	P2	2002	0	0	0	2003	100	0.00785	25.77	Warszewiczia	coccinea	Rubiaceae	A
64	P	P2	2003	0	0	0	2004	100	0.00785	25.77	Warszewiczia	coccinea	Rubiaceae	A
157	P	P3	1997	0	0	0	1998	100	0.00785	25.77	Faramea	parvibractea	Rubiaceae	A
157	P	P3	1998	0	0	0	1999	100	0.00785	25.77	Faramea	parvibractea	Rubiaceae	A
199	P	P3	1997	0	0	0	1998	100	0.00785	25.77	Laetia	procera	Salicaceae	A
199	P	P3	1998	0	0	0	1999	100	0.00785	25.77	Laetia	procera	Salicaceae	A
208	P	P3	1997	0	0	0	1998	100	0.00785	25.77	Coussarea	hondensis	Rubiaceae	A
208	P	P3	1998	0	0	0	1999	100	0.00785	25.77	Coussarea	hondensis	Rubiaceae	A
209	P	P3	1997	0	0	0	1998	100	0.00785	25.77	Anaxagorea	crassipetala	Annonaceae	A
223	P	P3	1997	0	0	0	1998	100	0.00785	25.77	Socratea	exorrhiza	Arecaceae	P
223	P	P3	1998	0	0	0	1999	100	0.00785	25.77	Socratea	exorrhiza	Arecaceae	P
223	P	P3	2001	-0.99	-0.00016	-0.78	2002	100	0.00785	25.77	Socratea	exorrhiza	Arecaceae	P
223	P	P3	2002	0	0	0	2003	100	0.00785	25.77	Socratea	exorrhiza	Arecaceae	P
223	P	P3	2003	0	0	0	2004	100	0.00785	25.77	Socratea	exorrhiza	Arecaceae	P
224	P	P3	1997	0	0	0	1998	100	0.00785	25.77	Casearia	arborea	Salicaceae	A
224	P	P3	1998	0	0	0	1999	100	0.00785	25.77	Casearia	arborea	Salicaceae	A
273	P	P3	1997	0	0	0	1998	100	0.00785	25.77	Anaxagorea	crassipetala	Annonaceae	A
282	P	P3	1997	0	-0.00017	-0.04	1998	100	0.00785	25.77				L
284	P	P3	1997	0	-0.00017	-0.04	1998	100	0.00785	25.77	Euterpe	precatoria	Arecaceae	P
284	P	P3	1998	0	0	0	1999	100	0.00785	25.77	Euterpe	precatoria	Arecaceae	P
284	P	P3	1999	0	0	0	2000	100	0.00785	25.77	Euterpe	precatoria	Arecaceae	P
284	P	P3	2001	-0.99	-0.00016	-0.78	2002	100	0.00785	25.77	Euterpe	precatoria	Arecaceae	P
284	P	P3	2002	0	0	0	2003	100	0.00785	25.77	Euterpe	precatoria	Arecaceae	P
284	P	P3	2003	0	0	0	2004	100	0.00785	25.77	Euterpe	precatoria	Arecaceae	P
284	P	P3	2004	0	0	0	2005	100	0.00785	25.77	Euterpe	precatoria	Arecaceae	P
286	P	P3	1998	0	-0.00014	-0.03	1999	100	0.00785	25.77	Warszewiczia	coccinea	Rubiaceae	A
286	P	P3	1999	0	0	0	2000	100	0.00785	25.77	Warszewiczia	coccinea	Rubiaceae	A
286	P	P3	2000	0	0	0	2001	100	0.00785	25.77	Warszewiczia	coccinea	Rubiaceae	A
286	P	P3	2001	0	0	0	2002	100	0.00785	25.77	Warszewiczia	coccinea	Rubiaceae	A
286	P	P3	2002	0	0	0	2003	100	0.00785	25.77	Warszewiczia	coccinea	Rubiaceae	A
286	P	P3	2003	0	0	0	2004	100	0.00785	25.77	Warszewiczia	coccinea	Rubiaceae	A
287	P	P3	1998	0	-0.00014	-0.03	1999	100	0.00785	25.77	Pinzona	coriacea	Dilleniaceae	L
291	P	P3	2001	0	-0.00014	-0.03	2002	100	0.00785	25.77	Guarea	gentryi	Meliaceae	A
296	P	P3	2003	0	-0.00014	-0.03	2004	100	0.00785	25.77	Faramea	parvibractea	Rubiaceae	A
296	P	P3	2004	0	0	0	2005	100	0.00785	25.77	Faramea	parvibractea	Rubiaceae	A
297	P	P3	2003	0	-0.00014	-0.03	2004	100	0.00785	25.77	Pouteria	calistophylla	Sapotaceae	A
298	P	P3	2003	0	-0.00014	-0.03	2004	100	0.00785	25.77				L
323	P	P3	2005	0	-0.00015	-0.03	2006	100	0.00785	25.77	Pourouma	bicolor	Urticaceae	A
363	P	P3	2004	0	-0.00014	-0.03	2005	100	0.00785	25.77	Warszewiczia	coccinea	Rubiaceae	A
369	P	P3	2005	0	-0.00015	-0.03	2006	100	0.00785	25.77	Pouteria	calistophylla	Sapotaceae	A
371	P	P3	2005	0	-0.00015	-0.03	2006	100	0.00785	25.77	Cespedesia	spathulata	Ochnaceae	A
371	P	P3	2006	0	0	0	2007	100	0.00785	25.77	Cespedesia	spathulata	Ochnaceae	A
374	P	P3	2005	0	-0.00015	-0.03	2006	100	0.00785	25.77	Pouteria	campechiana	Sapotaceae	A
375	P	P3	2005	0	-0.00015	-0.03	2006	100	0.00785	25.77	Faramea	parvibractea	Rubiaceae	A
375	P	P3	2006	0	0	0	2007	100	0.00785	25.77	Faramea	parvibractea	Rubiaceae	A
380	P	P3	2006	0	-0.00015	-0.03	2007	100	0.00785	25.77	Pentaclethra	macroloba	Fabaceae	A
380	P	P3	2007	0	0	0	2008	100	0.00785	25.77	Pentaclethra	macroloba	Fabaceae	A
380	P	P3	2008	0	0	0	2009	100	0.00785	25.77	Pentaclethra	macroloba	Fabaceae	A
380	P	P3	2009	0	0	0	2010	100	0.00785	25.77	Pentaclethra	macroloba	Fabaceae	A
382	P	P3	2006	0	-0.00015	-0.03	2007	100	0.00785	25.77	Guatteria	amplifolia	Annonaceae	A
389	P	P3	2007	0	-0.00015	-0.03	2008	100	0.00785	25.77	Socratea	exorrhiza	Arecaceae	P
389	P	P3	2008	0	0	0	2009	100	0.00785	25.77	Socratea	exorrhiza	Arecaceae	P
392	P	P3	2008	0	-0.00015	-0.03	2009	100	0.00785	25.77	Posoqueria	grandiflora	Rubiaceae	A
392	P	P3	2009	0	0	0	2010	100	0.00785	25.77	Posoqueria	grandiflora	Rubiaceae	A
392	P	P3	2010	0	0	0	2011	100	0.00785	25.77	Posoqueria	grandiflora	Rubiaceae	A
392	P	P3	2011	0	0	0	2012	100	0.00785	25.77	Posoqueria	grandiflora	Rubiaceae	A
392	P	P3	2012	0	0	0	2013	100	0.00785	25.77	Posoqueria	grandiflora	Rubiaceae	A
394	P	P3	2008	0	-0.00015	-0.03	2009	100	0.00785	25.77	Iriartea	deltoidea	Arecaceae	P
400	P	P3	2009	0	-0.00014	-0.03	2010	100	0.00785	25.77	Casearia	arborea	Salicaceae	A
416	P	P3	2011	0	-0.00015	-0.03	2012	100	0.00785	25.77	Faramea	parvibractea	Rubiaceae	A
423	P	P3	2011	0	-0.00014	-0.03	2012	100	0.00785	25.77	Anaxagorea	crassipetala	Annonaceae	A
97	P	P3	1997	0	0	0	1998	100	0.00785	25.77	Euterpe	precatoria	Arecaceae	P
97	P	P3	1998	0	0	0	1999	100	0.00785	25.77	Euterpe	precatoria	Arecaceae	P
97	P	P3	1999	0	0	0	2000	100	0.00785	25.77	Euterpe	precatoria	Arecaceae	P
265	P	P4	1997	0	0	0	1998	100	0.00785	25.77	Brosimum	guianense	Moraceae	A
276	P	P4	1997	0	-0.00015	-0.03	1998	100	0.00785	25.77	Socratea	exorrhiza	Arecaceae	P
278	P	P4	1997	0	-0.00015	-0.03	1998	100	0.00785	25.77	Miconia	multispicata	Melastomataceae	A
279	P	P4	1998	0	-0.00015	-0.03	1999	100	0.00785	25.77	Socratea	exorrhiza	Arecaceae	P
279	P	P4	1999	0	0	0	2000	100	0.00785	25.77	Socratea	exorrhiza	Arecaceae	P
279	P	P4	2000	0	0	0	2001	100	0.00785	25.77	Socratea	exorrhiza	Arecaceae	P
279	P	P4	2001	0	0	0	2002	100	0.00785	25.77	Socratea	exorrhiza	Arecaceae	P
285	P	P4	1999	0	-0.00014	-0.03	2000	100	0.00785	25.77	Miconia	elata	Melastomataceae	A
290	P	P4	2000	0	-0.00015	-0.03	2001	100	0.00785	25.77	Pourouma	bicolor	Urticaceae	A
290	P	P4	2001	0	0	0	2002	100	0.00785	25.77	Pourouma	bicolor	Urticaceae	A
294	P	P4	2000	0	-0.00015	-0.03	2001	100	0.00785	25.77	Dendropanax	arboreus	Araliaceae	A
295	P	P4	2001	0	-0.00015	-0.03	2002	100	0.00785	25.77	Eschweilera	collinsii	Lecythidaceae	A
295	P	P4	2002	0	0	0	2003	100	0.00785	25.77	Eschweilera	collinsii	Lecythidaceae	A
295	P	P4	2003	0	0	0	2004	100	0.00785	25.77	Eschweilera	collinsii	Lecythidaceae	A
301	P	P4	2001	0	-0.00014	-0.03	2002	100	0.00785	25.77	Pourouma	bicolor	Urticaceae	A
301	P	P4	2002	0	0	0	2003	100	0.00785	25.77	Pourouma	bicolor	Urticaceae	A
302	P	P4	2001	0	-0.00014	-0.03	2002	100	0.00785	25.77	Euterpe	precatoria	Arecaceae	P
308	P	P4	2002	0	-0.00014	-0.03	2003	100	0.00785	25.77	Cupania	pseudostipularis	Sapindaceae	A
310	P	P4	2002	0	-0.00015	-0.03	2003	100	0.00785	25.77	Protium	pittieri	Burseraceae	A
313	P	P4	2002	0	-0.00015	-0.03	2003	100	0.00785	25.77	Anaxagorea	crassipetala	Annonaceae	A
348	P	P4	2004	0	-0.00014	-0.03	2005	100	0.00785	25.77	Pourouma	bicolor	Urticaceae	A
353	P	P4	2005	0	-0.00014	-0.03	2006	100	0.00785	25.77	Quararibea	bracteolosa	Malvaceae	A
358	P	P4	2005	0	-0.00014	-0.03	2006	100	0.00785	25.77	Tapirira	guianensis	Anacardiaceae	A
377	P	P4	2006	0	-0.00015	-0.03	2007	100	0.00785	25.77	Pourouma	bicolor	Urticaceae	A
382	P	P4	2007	0	-0.00015	-0.03	2008	100	0.00785	25.77	Anaxagorea	crassipetala	Annonaceae	A
389	P	P4	2008	0	-0.00015	-0.03	2009	100	0.00785	25.77	Euterpe	precatoria	Arecaceae	P
389	P	P4	2009	0	0	0	2010	100	0.00785	25.77	Euterpe	precatoria	Arecaceae	P
389	P	P4	2010	0	0	0	2011	100	0.00785	25.77	Euterpe	precatoria	Arecaceae	P
389	P	P4	2011	0	0	0	2012	100	0.00785	25.77	Euterpe	precatoria	Arecaceae	P
389	P	P4	2012	0	0	0	2013	100	0.00785	25.77	Euterpe	precatoria	Arecaceae	P
389	P	P4	2013	0	0	0	2014	100	0.00785	25.77	Euterpe	precatoria	Arecaceae	P
390	P	P4	2008	0	-0.00015	-0.03	2009	100	0.00785	25.77	Pinzona	coriacea	Dilleniaceae	L
390	P	P4	2009	0	0	0	2010	100	0.00785	25.77	Pinzona	coriacea	Dilleniaceae	L
391	P	P4	2008	0	-0.00015	-0.03	2009	100	0.00785	25.77	Euterpe	precatoria	Arecaceae	P
391	P	P4	2009	0	0	0	2010	100	0.00785	25.77	Euterpe	precatoria	Arecaceae	P
391	P	P4	2010	0	0	0	2011	100	0.00785	25.77	Euterpe	precatoria	Arecaceae	P
391	P	P4	2011	0	0	0	2012	100	0.00785	25.77	Euterpe	precatoria	Arecaceae	P
391	P	P4	2012	0	0	0	2013	100	0.00785	25.77	Euterpe	precatoria	Arecaceae	P
391	P	P4	2013	0	0	0	2014	100	0.00785	25.77	Euterpe	precatoria	Arecaceae	P
394	P	P4	2008	0	-0.00015	-0.03	2009	100	0.00785	25.77	Socratea	exorrhiza	Arecaceae	P
395	P	P4	2008	0	-0.00015	-0.03	2009	100	0.00785	25.77	Rinorea	deflexiflora	Violaceae	A
395	P	P4	2009	0	0	0	2010	100	0.00785	25.77	Rinorea	deflexiflora	Violaceae	A
395	P	P4	2010	0	0	0	2011	100	0.00785	25.77	Rinorea	deflexiflora	Violaceae	A
416	P	P4	2012	0	-0.00015	-0.03	2013	100	0.00785	25.77	Faramea	parvibractea	Rubiaceae	A
417	P	P4	2012	0	-0.00015	-0.03	2013	100	0.00785	25.77	Ocotea	laetevirens	Lauraceae	A
7	P	P4	1997	0	0	0	1998	100	0.00785	25.77	Pentaclethra	macroloba	Fabaceae	A
7	P	P4	1998	0	0	0	1999	100	0.00785	25.77	Pentaclethra	macroloba	Fabaceae	A
7	P	P4	1999	0	0	0	2000	100	0.00785	25.77	Pentaclethra	macroloba	Fabaceae	A
7	P	P4	2002	-0.99	-0.00016	-0.78	2003	100	0.00785	25.77	Pentaclethra	macroloba	Fabaceae	A
102	P	P5	1997	0	0	0	1998	100	0.00785	25.77	Warszewiczia	coccinea	Rubiaceae	A
102	P	P5	1998	0	0	0	1999	100	0.00785	25.77	Warszewiczia	coccinea	Rubiaceae	A
102	P	P5	1999	0	0	0	2000	100	0.00785	25.77	Warszewiczia	coccinea	Rubiaceae	A
102	P	P5	2000	0	0	0	2001	100	0.00785	25.77	Warszewiczia	coccinea	Rubiaceae	A
102	P	P5	2001	0	0	0	2002	100	0.00785	25.77	Warszewiczia	coccinea	Rubiaceae	A
102	P	P5	2002	0	0	0	2003	100	0.00785	25.77	Warszewiczia	coccinea	Rubiaceae	A
120	P	P5	1997	0	0	0	1998	100	0.00785	25.77	Socratea	exorrhiza	Arecaceae	P
120	P	P5	1998	0	0	0	1999	100	0.00785	25.77	Socratea	exorrhiza	Arecaceae	P
311	P	P5	1997	0	0	0	1998	100	0.00785	25.77	Warszewiczia	coccinea	Rubiaceae	A
311	P	P5	1998	0	0	0	1999	100	0.00785	25.77	Warszewiczia	coccinea	Rubiaceae	A
311	P	P5	1999	0	0	0	2000	100	0.00785	25.77	Warszewiczia	coccinea	Rubiaceae	A
315	P	P5	1997	0	0	0	1998	100	0.00785	25.77	Casearia	arborea	Salicaceae	A
315	P	P5	1998	0	0	0	1999	100	0.00785	25.77	Casearia	arborea	Salicaceae	A
321	P	P5	1999	0	-0.00014	-0.03	2000	100	0.00785	25.77	Faramea	glandulosa	Rubiaceae	A
322	P	P5	1999	0	-0.00014	-0.03	2000	100	0.00785	25.77	Vouarana	anomala	Sapindaceae	A
322	P	P5	2000	0	0	0	2001	100	0.00785	25.77	Vouarana	anomala	Sapindaceae	A
322	P	P5	2001	0	0	0	2002	100	0.00785	25.77	Vouarana	anomala	Sapindaceae	A
322	P	P5	2002	0	0	0	2003	100	0.00785	25.77	Vouarana	anomala	Sapindaceae	A
322	P	P5	2003	0	0	0	2004	100	0.00785	25.77	Vouarana	anomala	Sapindaceae	A
322	P	P5	2004	0	0	0	2005	100	0.00785	25.77	Vouarana	anomala	Sapindaceae	A
322	P	P5	2005	0	0	0	2006	100	0.00785	25.77	Vouarana	anomala	Sapindaceae	A
322	P	P5	2006	0	0	0	2007	100	0.00785	25.77	Vouarana	anomala	Sapindaceae	A
322	P	P5	2007	0	0	0	2008	100	0.00785	25.77	Vouarana	anomala	Sapindaceae	A
322	P	P5	2008	0	0	0	2009	100	0.00785	25.77	Vouarana	anomala	Sapindaceae	A
322	P	P5	2009	0	0	0	2010	100	0.00785	25.77	Vouarana	anomala	Sapindaceae	A
322	P	P5	2010	0	0	0	2011	100	0.00785	25.77	Vouarana	anomala	Sapindaceae	A
322	P	P5	2011	0	0	0	2012	100	0.00785	25.77	Vouarana	anomala	Sapindaceae	A
322	P	P5	2012	0	0	0	2013	100	0.00785	25.77	Vouarana	anomala	Sapindaceae	A
324	P	P5	1999	0	-0.00014	-0.03	2000	100	0.00785	25.77	Euterpe	precatoria	Arecaceae	P
324	P	P5	2000	0	0	0	2001	100	0.00785	25.77	Euterpe	precatoria	Arecaceae	P
325	P	P5	1999	0	-0.00014	-0.03	2000	100	0.00785	25.77	Pinzona	coriacea	Dilleniaceae	L
327	P	P5	1999	0	-0.00014	-0.03	2000	100	0.00785	25.77	Cupania	dentata	Sapindaceae	A
330	P	P5	2000	0	-0.00015	-0.03	2001	100	0.00785	25.77	Chrysophyllum	colombianum	Sapotaceae	A
330	P	P5	2001	0	0	0	2002	100	0.00785	25.77	Chrysophyllum	colombianum	Sapotaceae	A
331	P	P5	2000	0	-0.00015	-0.03	2001	100	0.00785	25.77	Maquira	guianensis	Moraceae	A
333	P	P5	2001	0	-0.00014	-0.03	2002	100	0.00785	25.77	Unonopsis	pittieri	Annonaceae	A
336	P	P5	2001	0	-0.00015	-0.03	2002	100	0.00785	25.77	Inga	thibaudiana	Fabaceae	A
337	P	P5	2002	0	-0.00014	-0.03	2003	100	0.00785	25.77	Cassipourea	elliptica	Rhizophoraceae	A
337	P	P5	2003	0	0	0	2004	100	0.00785	25.77	Cassipourea	elliptica	Rhizophoraceae	A
337	P	P5	2004	0	0	0	2005	100	0.00785	25.77	Cassipourea	elliptica	Rhizophoraceae	A
342	P	P5	2003	0	-0.00015	-0.03	2004	100	0.00785	25.77	Cupania	dentata	Sapindaceae	A
342	P	P5	2004	0	0	0	2005	100	0.00785	25.77	Cupania	dentata	Sapindaceae	A
342	P	P5	2005	0	0	0	2006	100	0.00785	25.77	Cupania	dentata	Sapindaceae	A
342	P	P5	2006	0	0	0	2007	100	0.00785	25.77	Cupania	dentata	Sapindaceae	A
342	P	P5	2007	0	0	0	2008	100	0.00785	25.77	Cupania	dentata	Sapindaceae	A
342	P	P5	2008	0	0	0	2009	100	0.00785	25.77	Cupania	dentata	Sapindaceae	A
343	P	P5	2003	0	-0.00015	-0.03	2004	100	0.00785	25.77	Faramea	parvibractea	Rubiaceae	A
375	P	P5	2005	0	-0.00014	-0.03	2006	100	0.00785	25.77	Cassipourea	elliptica	Rhizophoraceae	A
375	P	P5	2006	0	0	0	2007	100	0.00785	25.77	Cassipourea	elliptica	Rhizophoraceae	A
378	P	P5	2005	0	-0.00014	-0.03	2006	100	0.00785	25.77	Euterpe	precatoria	Arecaceae	P
380	P	P5	2006	0	-0.00015	-0.03	2007	100	0.00785	25.77	Theobroma	simiarum	Malvaceae	A
388	P	P5	2007	0	-0.00015	-0.03	2008	100	0.00785	25.77	Cassipourea	elliptica	Rhizophoraceae	A
399	P	P5	2009	0	-0.00014	-0.03	2010	100	0.00785	25.77	Euterpe	precatoria	Arecaceae	P
401	P	P5	2009	0	-0.00014	-0.03	2010	100	0.00785	25.77	Pourouma	minor	Urticaceae	A
405	P	P5	2010	0	-0.00014	-0.03	2011	100	0.00785	25.77	Guatteria	amplifolia	Annonaceae	A
416	P	P5	2000	0	-0.00015	-0.03	2001	100	0.00785	25.77	Euterpe	precatoria	Arecaceae	P
425	P	P5	2012	0	-0.00014	-0.03	2013	100	0.00785	25.77	Eugenia	selvana	Myrtaceae	A
425	P	P5	2013	0	0	0	2014	100	0.00785	25.77	Eugenia	selvana	Myrtaceae	A
437	P	P5	2013	0	-0.00014	-0.03	2014	100	0.00785	25.77	Hippotis	panamensis	Rubiaceae	A
56	P	P5	1997	0	0	0	1998	100	0.00785	25.77	Warszewiczia	coccinea	Rubiaceae	A
56	P	P5	1998	0	0	0	1999	100	0.00785	25.77	Warszewiczia	coccinea	Rubiaceae	A
56	P	P5	1999	0	0	0	2000	100	0.00785	25.77	Warszewiczia	coccinea	Rubiaceae	A
61	P	P5	1997	0	0	0	1998	100	0.00785	25.77	Warszewiczia	coccinea	Rubiaceae	A
61	P	P5	1998	0	0	0	1999	100	0.00785	25.77	Warszewiczia	coccinea	Rubiaceae	A
61	P	P5	1999	0	0	0	2000	100	0.00785	25.77	Warszewiczia	coccinea	Rubiaceae	A
61	P	P5	2000	0	0	0	2001	100	0.00785	25.77	Warszewiczia	coccinea	Rubiaceae	A
61	P	P5	2001	0	0	0	2002	100	0.00785	25.77	Warszewiczia	coccinea	Rubiaceae	A
61	P	P5	2002	0	0	0	2003	100	0.00785	25.77	Warszewiczia	coccinea	Rubiaceae	A
61	P	P5	2003	0	0	0	2004	100	0.00785	25.77	Warszewiczia	coccinea	Rubiaceae	A
61	P	P5	2004	0	0	0	2005	100	0.00785	25.77	Warszewiczia	coccinea	Rubiaceae	A
61	P	P5	2005	0	0	0	2006	100	0.00785	25.77	Warszewiczia	coccinea	Rubiaceae	A
99	P	P5	1997	0	0	0	1998	100	0.00785	25.77	Pouteria	calistophylla	Sapotaceae	A
223	P	P6	1997	0	0	0	1998	100	0.00785	25.77	Licaria	misantlae	Lauraceae	A
223	P	P6	1998	0	0	0	1999	100	0.00785	25.77	Licaria	misantlae	Lauraceae	A
223	P	P6	1999	0	0	0	2000	100	0.00785	25.77	Licaria	misantlae	Lauraceae	A
299	P	P6	1997	0	-0.00015	-0.03	1998	100	0.00785	25.77	Pentaclethra	macroloba	Fabaceae	A
312	P	P6	1999	0	-0.00014	-0.03	2000	100	0.00785	25.77	Tapirira	guianensis	Anacardiaceae	A
312	P	P6	2000	0	0	0	2001	100	0.00785	25.77	Tapirira	guianensis	Anacardiaceae	A
313	P	P6	1999	0	-0.00014	-0.03	2000	100	0.00785	25.77	Ormosia		Fabaceae	A
314	P	P6	1999	0	-0.00014	-0.03	2000	100	0.00785	25.77	Chimarrhis	parviflora	Rubiaceae	A
316	P	P6	1999	0	-0.00015	-0.03	2000	100	0.00785	25.77	Cordia	bicolor	Boraginaceae	A
320	P	P6	2000	0	-0.00015	-0.03	2001	100	0.00785	25.77	Warszewiczia	coccinea	Rubiaceae	A
324	P	P6	2001	0	-0.00014	-0.03	2002	100	0.00785	25.77	Cespedesia	spathulata	Ochnaceae	A
328	P	P6	2002	0	-0.00014	-0.03	2003	100	0.00785	25.77	Warszewiczia	coccinea	Rubiaceae	A
388	P	P6	2004	0	-0.00014	-0.03	2005	100	0.00785	25.77	Socratea	exorrhiza	Arecaceae	P
392	P	P6	2004	0	-0.00014	-0.03	2005	100	0.00785	25.77	Protium	pittieri	Burseraceae	A
414	P	P6	2008	0	-0.00015	-0.03	2009	100	0.00785	25.77	Euterpe	precatoria	Arecaceae	P
416	P	P6	2008	0	-0.00015	-0.03	2009	100	0.00785	25.77	Dendropanax	arboreus	Araliaceae	A
44	P	P6	1997	0	0	0	1998	100	0.00785	25.77	Pourouma	bicolor	Urticaceae	A
113	A	A1	1997	0	0	0	1998	101	0.00801	26.56	Rinorea	deflexiflora	Violaceae	A
113	A	A1	1998	0	0	0	1999	101	0.00801	26.56	Rinorea	deflexiflora	Violaceae	A
113	A	A1	1999	0	0	0	2000	101	0.00801	26.56	Rinorea	deflexiflora	Violaceae	A
113	A	A1	2000	0	0	0	2001	101	0.00801	26.56	Rinorea	deflexiflora	Violaceae	A
113	A	A1	2001	0	0	0	2002	101	0.00801	26.56	Rinorea	deflexiflora	Violaceae	A
129	A	A1	1998	0.99	0.00016	0.79	1999	101	0.00801	26.56	Zygia	gigantifoliola	Fabaceae	A
129	A	A1	1999	0	0	0	2000	101	0.00801	26.56	Zygia	gigantifoliola	Fabaceae	A
129	A	A1	2000	0	0	0	2001	101	0.00801	26.56	Zygia	gigantifoliola	Fabaceae	A
129	A	A1	2001	0	0	0	2002	101	0.00801	26.56	Zygia	gigantifoliola	Fabaceae	A
129	A	A1	2002	0	0	0	2003	101	0.00801	26.56	Zygia	gigantifoliola	Fabaceae	A
129	A	A1	2003	0	0	0	2004	101	0.00801	26.56	Zygia	gigantifoliola	Fabaceae	A
129	A	A1	2004	0	0	0	2005	101	0.00801	26.56	Zygia	gigantifoliola	Fabaceae	A
129	A	A1	2005	0	0	0	2006	101	0.00801	26.56	Zygia	gigantifoliola	Fabaceae	A
129	A	A1	2006	0	0	0	2007	101	0.00801	26.56	Zygia	gigantifoliola	Fabaceae	A
129	A	A1	2007	0	0	0	2008	101	0.00801	26.56	Zygia	gigantifoliola	Fabaceae	A
129	A	A1	2008	0	0	0	2009	101	0.00801	26.56	Zygia	gigantifoliola	Fabaceae	A
141	A	A1	1997	0	0	0	1998	101	0.00801	26.56	Guarea	rhopalocarpa	Meliaceae	A
151	A	A1	1997	1.22	0.00019	0.97	1998	101	0.00801	26.56	Brosimum	lactescens	Moraceae	A
151	A	A1	1998	0	0	0	1999	101	0.00801	26.56	Brosimum	lactescens	Moraceae	A
16	A	A1	1997	1.21	0.00019	0.96	1998	101	0.00801	26.56	Preslianthus	pittieri	Capparaceae	A
163	A	A1	1999	1.01	0.00016	0.8	2000	101	0.00801	26.56	Rinorea	deflexiflora	Violaceae	A
172	A	A1	2004	-0.98	-0.00016	-0.79	2005	101	0.00801	26.56	Rinorea	deflexiflora	Violaceae	A
172	A	A1	2005	0	0	0	2006	101	0.00801	26.56	Rinorea	deflexiflora	Violaceae	A
181	A	A1	1998	0.99	0.00001	0.75	1999	101	0.00801	26.56	Castilla	elastica	Moraceae	A
184	A	A1	1999	1.01	0.00001	0.77	2000	101	0.00801	26.56	Virola	sebifera	Myristicaceae	A
185	A	A1	2001	1	0.00001	0.76	2002	101	0.00801	26.56	Naucleopsis	naga	Moraceae	A
185	A	A1	2002	0	0	0	2003	101	0.00801	26.56	Naucleopsis	naga	Moraceae	A
186	A	A1	2001	0.99	0.00001	0.75	2002	101	0.00801	26.56	Goethalsia	meiantha	Malvaceae	A
190	A	A1	2006	1.01	0.00016	0.8	2007	101	0.00801	26.56	Heisteria	concinna	Erythropalaceae	A
214	A	A1	2005	1.01	0.00001	0.77	2006	101	0.00801	26.56	Rinorea	deflexiflora	Violaceae	A
215	A	A1	2005	1	0.00001	0.76	2006	101	0.00801	26.56	Swartzia	ochnacea	Fabaceae	A
222	A	A1	2007	1.01	0.00001	0.76	2008	101	0.00801	26.56	Pouteria	torta	Sapotaceae	A
223	A	A1	2007	0.99	0.00001	0.75	2008	101	0.00801	26.56	Rinorea	deflexiflora	Violaceae	A
224	A	A1	2007	0.99	0.00001	0.75	2008	101	0.00801	26.56	Protium	panamense	Burseraceae	A
225	A	A1	2007	0.99	0.00001	0.75	2008	101	0.00801	26.56	Guatteria	amplifolia	Annonaceae	A
234	A	A1	2008	0.99	0.00001	0.75	2009	101	0.00801	26.56	Anaxagorea	crassipetala	Annonaceae	A
249	A	A1	2010	1	0.00001	0.76	2011	101	0.00801	26.56	Chrysophyllum	venezuelanense	Sapotaceae	A
256	A	A1	2012	0.99	0.00016	0.78	2013	101	0.00801	26.56	Dipteryx	panamensis	Fabaceae	A
54	A	A1	1998	0.99	0.00016	0.78	1999	101	0.00801	26.56	Annona	subnubila	Annonaceae	A
54	A	A1	1999	0	0	0	2000	101	0.00801	26.56	Annona	subnubila	Annonaceae	A
99	A	A1	1997	0	0	0	1998	101	0.00801	26.56	Rauvolfia	purpurascens	Apocynaceae	A
99	A	A1	2002	-0.99	-0.00016	-0.8	2003	101	0.00801	26.56	Rauvolfia	purpurascens	Apocynaceae	A
117	A	A2	1997	0	0	0	1998	101	0.00801	26.56	Anaxagorea	crassipetala	Annonaceae	A
132	A	A2	1997	1.01	0.00016	0.8	1998	101	0.00801	26.56	Faramea	parvibractea	Rubiaceae	A
132	A	A2	1998	0	0	0	1999	101	0.00801	26.56	Faramea	parvibractea	Rubiaceae	A
132	A	A2	1999	0	0	0	2000	101	0.00801	26.56	Faramea	parvibractea	Rubiaceae	A
14	A	A2	1997	0	0	0	1998	101	0.00801	26.56	Anaxagorea	crassipetala	Annonaceae	A
14	A	A2	1998	0	0	0	1999	101	0.00801	26.56	Anaxagorea	crassipetala	Annonaceae	A
14	A	A2	1999	0	0	0	2000	101	0.00801	26.56	Anaxagorea	crassipetala	Annonaceae	A
14	A	A2	2000	0	0	0	2001	101	0.00801	26.56	Anaxagorea	crassipetala	Annonaceae	A
151	A	A2	1997	1.01	0.00016	0.8	1998	101	0.00801	26.56	Siparuna	cuspidata	Siparunaceae	A
151	A	A2	1998	0	0	0	1999	101	0.00801	26.56	Siparuna	cuspidata	Siparunaceae	A
151	A	A2	1999	0	0	0	2000	101	0.00801	26.56	Siparuna	cuspidata	Siparunaceae	A
151	A	A2	2000	0	0	0	2001	101	0.00801	26.56	Siparuna	cuspidata	Siparunaceae	A
151	A	A2	2001	0	0	0	2002	101	0.00801	26.56	Siparuna	cuspidata	Siparunaceae	A
151	A	A2	2002	0	0	0	2003	101	0.00801	26.56	Siparuna	cuspidata	Siparunaceae	A
151	A	A2	2003	0	0	0	2004	101	0.00801	26.56	Siparuna	cuspidata	Siparunaceae	A
186	A	A2	2007	1	0.00016	0.79	2008	101	0.00801	26.56	Meliosma	donnellsmithii	Sabiaceae	A
186	A	A2	2008	0	0	0	2009	101	0.00801	26.56	Meliosma	donnellsmithii	Sabiaceae	A
186	A	A2	2009	0	0	0	2010	101	0.00801	26.56	Meliosma	donnellsmithii	Sabiaceae	A
213	A	A2	2002	1	0.00016	0.79	2003	101	0.00801	26.56	Miconia	stevensiana	Melastomataceae	A
228	A	A2	1997	1.01	0.00016	0.8	1998	101	0.00801	26.56	Preslianthus	pittieri	Capparaceae	A
228	A	A2	1998	0	0	0	1999	101	0.00801	26.56	Preslianthus	pittieri	Capparaceae	A
228	A	A2	1999	0	0	0	2000	101	0.00801	26.56	Preslianthus	pittieri	Capparaceae	A
228	A	A2	2000	0	0	0	2001	101	0.00801	26.56	Preslianthus	pittieri	Capparaceae	A
228	A	A2	2001	0	0	0	2002	101	0.00801	26.56	Preslianthus	pittieri	Capparaceae	A
228	A	A2	2002	0	0	0	2003	101	0.00801	26.56	Preslianthus	pittieri	Capparaceae	A
228	A	A2	2003	0	0	0	2004	101	0.00801	26.56	Preslianthus	pittieri	Capparaceae	A
228	A	A2	2004	0	0	0	2005	101	0.00801	26.56	Preslianthus	pittieri	Capparaceae	A
228	A	A2	2005	0	0	0	2006	101	0.00801	26.56	Preslianthus	pittieri	Capparaceae	A
228	A	A2	2006	0	0	0	2007	101	0.00801	26.56	Preslianthus	pittieri	Capparaceae	A
228	A	A2	2007	0	0	0	2008	101	0.00801	26.56	Preslianthus	pittieri	Capparaceae	A
228	A	A2	2008	0	0	0	2009	101	0.00801	26.56	Preslianthus	pittieri	Capparaceae	A
228	A	A2	2009	0	0	0	2010	101	0.00801	26.56	Preslianthus	pittieri	Capparaceae	A
228	A	A2	2010	0	0	0	2011	101	0.00801	26.56	Preslianthus	pittieri	Capparaceae	A
255	A	A2	1997	0.99	0.00001	0.75	1998	101	0.00801	26.56	Casearia	arborea	Salicaceae	A
260	A	A2	2005	1.01	0.00016	0.8	2006	101	0.00801	26.56	Anaxagorea	crassipetala	Annonaceae	A
260	A	A2	2006	0	0	0	2007	101	0.00801	26.56	Anaxagorea	crassipetala	Annonaceae	A
264	A	A2	2000	1	0.00016	0.79	2001	101	0.00801	26.56	Anaxagorea	crassipetala	Annonaceae	A
264	A	A2	2001	0	0	0	2002	101	0.00801	26.56	Anaxagorea	crassipetala	Annonaceae	A
268	A	A2	2005	1.01	0.00016	0.8	2006	101	0.00801	26.56	Preslianthus	pittieri	Capparaceae	A
268	A	A2	2006	0	0	0	2007	101	0.00801	26.56	Preslianthus	pittieri	Capparaceae	A
268	A	A2	2007	0	0	0	2008	101	0.00801	26.56	Preslianthus	pittieri	Capparaceae	A
268	A	A2	2008	0	0	0	2009	101	0.00801	26.56	Preslianthus	pittieri	Capparaceae	A
268	A	A2	2009	0	0	0	2010	101	0.00801	26.56	Preslianthus	pittieri	Capparaceae	A
268	A	A2	2010	0	0	0	2011	101	0.00801	26.56	Preslianthus	pittieri	Capparaceae	A
268	A	A2	2011	0	0	0	2012	101	0.00801	26.56	Preslianthus	pittieri	Capparaceae	A
268	A	A2	2012	0	0	0	2013	101	0.00801	26.56	Preslianthus	pittieri	Capparaceae	A
268	A	A2	2013	0	0	0	2014	101	0.00801	26.56	Preslianthus	pittieri	Capparaceae	A
271	A	A2	2000	1	0.00001	0.76	2001	101	0.00801	26.56	Guatteria	amplifolia	Annonaceae	A
271	A	A2	2001	0	0	0	2002	101	0.00801	26.56	Guatteria	amplifolia	Annonaceae	A
271	A	A2	2002	0	0	0	2003	101	0.00801	26.56	Guatteria	amplifolia	Annonaceae	A
279	A	A2	2002	1	0.00001	0.76	2003	101	0.00801	26.56	Anaxagorea	crassipetala	Annonaceae	A
312	A	A2	2005	1.01	0.00001	0.77	2006	101	0.00801	26.56	Inga	alba	Fabaceae	A
313	A	A2	2005	1.01	0.00001	0.77	2006	101	0.00801	26.56	Protium	panamense	Burseraceae	A
318	A	A2	2006	1	0.00001	0.76	2007	101	0.00801	26.56	Ardisia	standleyana	Primulaceae	A
319	A	A2	2007	1	0.00016	0.79	2008	101	0.00801	26.56	Anaxagorea	crassipetala	Annonaceae	A
328	A	A2	2007	1	0.00001	0.76	2008	101	0.00801	26.56	Anaxagorea	crassipetala	Annonaceae	A
332	A	A2	2008	1	0.00001	0.76	2009	101	0.00801	26.56	Anaxagorea	crassipetala	Annonaceae	A
332	A	A2	2009	0	0	0	2010	101	0.00801	26.56	Anaxagorea	crassipetala	Annonaceae	A
332	A	A2	2010	0	0	0	2011	101	0.00801	26.56	Anaxagorea	crassipetala	Annonaceae	A
335	A	A2	2008	0.99	0.00001	0.75	2009	101	0.00801	26.56	Socratea	exorrhiza	Arecaceae	P
338	A	A2	2008	0.99	0.00001	0.75	2009	101	0.00801	26.56	Theobroma	simiarum	Malvaceae	A
339	A	A2	2009	1.01	0.00001	0.77	2010	101	0.00801	26.56	Anaxagorea	crassipetala	Annonaceae	A
346	A	A2	2012	0.99	0.00016	0.79	2013	101	0.00801	26.56	Cassipourea	elliptica	Rhizophoraceae	A
346	A	A2	2013	0	0	0	2014	101	0.00801	26.56	Cassipourea	elliptica	Rhizophoraceae	A
361	A	A2	2013	0.98	0.00001	0.74	2014	101	0.00801	26.56	Anaxagorea	crassipetala	Annonaceae	A
161	A	A3	1999	1	0.00016	0.79	2000	101	0.00801	26.56	Dussia	macroprophyllata	Fabaceae	A
161	A	A3	2000	0	0	0	2001	101	0.00801	26.56	Dussia	macroprophyllata	Fabaceae	A
161	A	A3	2001	0	0	0	2002	101	0.00801	26.56	Dussia	macroprophyllata	Fabaceae	A
192	A	A3	1997	1.11	0.00017	0.88	1998	101	0.00801	26.56	Rinorea	deflexiflora	Violaceae	A
192	A	A3	1998	0	0	0	1999	101	0.00801	26.56	Rinorea	deflexiflora	Violaceae	A
192	A	A3	1999	0	0	0	2000	101	0.00801	26.56	Rinorea	deflexiflora	Violaceae	A
192	A	A3	2000	0	0	0	2001	101	0.00801	26.56	Rinorea	deflexiflora	Violaceae	A
221	A	A3	1999	1	0.00016	0.79	2000	101	0.00801	26.56	Rinorea	deflexiflora	Violaceae	A
221	A	A3	2000	0	0	0	2001	101	0.00801	26.56	Rinorea	deflexiflora	Violaceae	A
228	A	A3	2000	1	0.00001	0.76	2001	101	0.00801	26.56	Faramea	glandulosa	Rubiaceae	A
231	A	A3	2002	1	0.00016	0.79	2003	101	0.00801	26.56	Protium	panamense	Burseraceae	A
233	A	A3	2003	0.99	0.00016	0.79	2004	101	0.00801	26.56	Carapa	nicaraguensis	Meliaceae	A
235	A	A3	2003	0.99	0.00016	0.79	2004	101	0.00801	26.56	Ocotea	laetevirens	Lauraceae	A
242	A	A3	2003	0.99	0.00001	0.75	2004	101	0.00801	26.56	Anaxagorea	crassipetala	Annonaceae	A
243	A	A3	2004	0.98	0.00016	0.78	2005	101	0.00801	26.56	Cassipourea	elliptica	Rhizophoraceae	A
265	A	A3	2009	1	0.00016	0.79	2010	101	0.00801	26.56	Naucleopsis	naga	Moraceae	A
265	A	A3	2010	0	0	0	2011	101	0.00801	26.56	Naucleopsis	naga	Moraceae	A
270	A	A3	2006	1	0.00001	0.76	2007	101	0.00801	26.56				L
276	A	A3	2007	1	0.00001	0.76	2008	101	0.00801	26.56	Colubrina	spinosa	Rhamnaceae	A
278	A	A3	2007	0.99	0.00001	0.75	2008	101	0.00801	26.56	Anaxagorea	crassipetala	Annonaceae	A
280	A	A3	2007	0.99	0.00001	0.75	2008	101	0.00801	26.56	Ocotea	cernua	Lauraceae	A
281	A	A3	2009	1	0.00016	0.79	2010	101	0.00801	26.56	Cassipourea	elliptica	Rhizophoraceae	A
286	A	A3	2009	1	0.00001	0.76	2010	101	0.00801	26.56	Warszewiczia	coccinea	Rubiaceae	A
295	A	A3	2012	0.99	0.00016	0.78	2013	101	0.00801	26.56	Ampelocera	macrocarpa	Ulmaceae	A
35	A	A3	1997	0	0	0	1998	101	0.00801	26.56	Colubrina	spinosa	Rhamnaceae	A
35	A	A3	1998	0	0	0	1999	101	0.00801	26.56	Colubrina	spinosa	Rhamnaceae	A
35	A	A3	1999	0	0	0	2000	101	0.00801	26.56	Colubrina	spinosa	Rhamnaceae	A
71	A	A3	2009	1	0.00016	0.79	2010	101	0.00801	26.56	Borojoa	panamensis	Rubiaceae	A
71	A	A3	2010	0	0	0	2011	101	0.00801	26.56	Borojoa	panamensis	Rubiaceae	A
71	A	A3	2011	0	0	0	2012	101	0.00801	26.56	Borojoa	panamensis	Rubiaceae	A
95	A	A3	1997	0	0	0	1998	101	0.00801	26.56	Chrysophyllum	venezuelanense	Sapotaceae	A
95	A	A3	1998	0	0	0	1999	101	0.00801	26.56	Chrysophyllum	venezuelanense	Sapotaceae	A
95	A	A3	1999	0	0	0	2000	101	0.00801	26.56	Chrysophyllum	venezuelanense	Sapotaceae	A
95	A	A3	2000	0	0	0	2001	101	0.00801	26.56	Chrysophyllum	venezuelanense	Sapotaceae	A
95	A	A3	2001	0	0	0	2002	101	0.00801	26.56	Chrysophyllum	venezuelanense	Sapotaceae	A
95	A	A3	2002	0	0	0	2003	101	0.00801	26.56	Chrysophyllum	venezuelanense	Sapotaceae	A
95	A	A3	2003	0	0	0	2004	101	0.00801	26.56	Chrysophyllum	venezuelanense	Sapotaceae	A
95	A	A3	2004	0	0	0	2005	101	0.00801	26.56	Chrysophyllum	venezuelanense	Sapotaceae	A
95	A	A3	2005	0	0	0	2006	101	0.00801	26.56	Chrysophyllum	venezuelanense	Sapotaceae	A
95	A	A3	2006	0	0	0	2007	101	0.00801	26.56	Chrysophyllum	venezuelanense	Sapotaceae	A
121	A	A4	1997	0	0	0	1998	101	0.00801	26.56	Preslianthus	pittieri	Capparaceae	A
128	A	A4	1998	1.04	0.00016	0.83	1999	101	0.00801	26.56	Preslianthus	pittieri	Capparaceae	A
128	A	A4	1999	0	0	0	2000	101	0.00801	26.56	Preslianthus	pittieri	Capparaceae	A
128	A	A4	2000	0	0	0	2001	101	0.00801	26.56	Preslianthus	pittieri	Capparaceae	A
172	A	A4	1997	0	0	0	1998	101	0.00801	26.56	Iriartea	deltoidea	Arecaceae	P
210	A	A4	1999	1	0.00016	0.79	2000	101	0.00801	26.56	Preslianthus	pittieri	Capparaceae	A
211	A	A4	1998	1.04	0.00016	0.83	1999	101	0.00801	26.56	Goethalsia	meiantha	Malvaceae	A
213	A	A4	1998	1.04	0.00001	0.79	1999	101	0.00801	26.56	Pentaclethra	macroloba	Fabaceae	A
219	A	A4	1999	0.99	0.00001	0.75	2000	101	0.00801	26.56	Pentaclethra	macroloba	Fabaceae	A
220	A	A4	1999	0.99	0.00001	0.75	2000	101	0.00801	26.56	Iriartea	deltoidea	Arecaceae	P
225	A	A4	2002	1	0.00001	0.76	2003	101	0.00801	26.56	Socratea	exorrhiza	Arecaceae	P
226	A	A4	2002	0.99	0.00001	0.75	2003	101	0.00801	26.56	Virola	sebifera	Myristicaceae	A
260	A	A4	2007	0.99	0.00001	0.75	2008	101	0.00801	26.56	Cassipourea	elliptica	Rhizophoraceae	A
263	A	A4	2004	0.99	0.00001	0.75	2005	101	0.00801	26.56	Iriartea	deltoidea	Arecaceae	P
281	A	A4	2009	0.99	0.00001	0.75	2010	101	0.00801	26.56	Guatteria	aeruginosa	Annonaceae	A
282	A	A4	2009	0.99	0.00001	0.75	2010	101	0.00801	26.56	Pentaclethra	macroloba	Fabaceae	A
3	A	A4	1997	0.94	0.00015	0.74	1998	101	0.00801	26.56	Andira	inermis	Fabaceae	A
3	A	A4	1998	0	0	0	1999	101	0.00801	26.56	Andira	inermis	Fabaceae	A
3	A	A4	1999	0	0	0	2000	101	0.00801	26.56	Andira	inermis	Fabaceae	A
3	A	A4	2000	0	0	0	2001	101	0.00801	26.56	Andira	inermis	Fabaceae	A
3	A	A4	2006	1.04	0.00016	0.83	2007	101	0.00801	26.56	Andira	inermis	Fabaceae	A
3	A	A4	2007	0	0	0	2008	101	0.00801	26.56	Andira	inermis	Fabaceae	A
3	A	A4	2008	0	0	0	2009	101	0.00801	26.56	Andira	inermis	Fabaceae	A
3	A	A4	2009	0	0	0	2010	101	0.00801	26.56	Andira	inermis	Fabaceae	A
3	A	A4	2010	0	0	0	2011	101	0.00801	26.56	Andira	inermis	Fabaceae	A
3	A	A4	2011	0	0	0	2012	101	0.00801	26.56	Andira	inermis	Fabaceae	A
3	A	A4	2012	0	0	0	2013	101	0.00801	26.56	Andira	inermis	Fabaceae	A
3	A	A4	2013	0	0	0	2014	101	0.00801	26.56	Andira	inermis	Fabaceae	A
141	A	A5	1997	1.01	0.00016	0.8	1998	101	0.00801	26.56	Preslianthus	pittieri	Capparaceae	A
141	A	A5	1998	0	0	0	1999	101	0.00801	26.56	Preslianthus	pittieri	Capparaceae	A
141	A	A5	1999	0	0	0	2000	101	0.00801	26.56	Preslianthus	pittieri	Capparaceae	A
168	A	A5	1998	0.99	0.00016	0.78	1999	101	0.00801	26.56	Iriartea	deltoidea	Arecaceae	P
216	A	A5	2003	0.99	0.00016	0.79	2004	101	0.00801	26.56	Zygia	gigantifoliola	Fabaceae	A
220	A	A5	1999	0.98	0.00001	0.74	2000	101	0.00801	26.56	Iriartea	deltoidea	Arecaceae	P
225	A	A5	2001	0.99	0.00001	0.75	2002	101	0.00801	26.56	Iriartea	deltoidea	Arecaceae	P
229	A	A5	2001	1	0.00001	0.76	2002	101	0.00801	26.56	Iriartea	deltoidea	Arecaceae	P
231	A	A5	2002	1	0.00001	0.76	2003	101	0.00801	26.56	Socratea	exorrhiza	Arecaceae	P
235	A	A5	2003	0.99	0.00001	0.75	2004	101	0.00801	26.56	Iriartea	deltoidea	Arecaceae	P
268	A	A5	2005	0.97	0.00001	0.74	2006	101	0.00801	26.56	Faramea	glandulosa	Rubiaceae	A
271	A	A5	2006	1.02	0.00001	0.77	2007	101	0.00801	26.56	Pentaclethra	macroloba	Fabaceae	A
275	A	A5	2007	1.01	0.00001	0.77	2008	101	0.00801	26.56	Iriartea	deltoidea	Arecaceae	P
276	A	A5	2007	1.01	0.00001	0.77	2008	101	0.00801	26.56	Iriartea	deltoidea	Arecaceae	P
289	A	A5	2010	1.01	0.00001	0.76	2011	101	0.00801	26.56	Socratea	exorrhiza	Arecaceae	P
289	A	A5	2011	0	0	0	2012	101	0.00801	26.56	Socratea	exorrhiza	Arecaceae	P
294	A	A5	2013	0.98	0.00015	0.77	2014	101	0.00801	26.56	Faramea	parvibractea	Rubiaceae	A
37	A	A5	1997	1.01	0.00016	0.8	1998	101	0.00801	26.56	Preslianthus	pittieri	Capparaceae	A
37	A	A5	1998	0	0	0	1999	101	0.00801	26.56	Preslianthus	pittieri	Capparaceae	A
37	A	A5	1999	0	0	0	2000	101	0.00801	26.56	Preslianthus	pittieri	Capparaceae	A
37	A	A5	2000	0	0	0	2001	101	0.00801	26.56	Preslianthus	pittieri	Capparaceae	A
4	A	A5	1997	1.01	0.00016	0.8	1998	101	0.00801	26.56	Socratea	exorrhiza	Arecaceae	P
4	A	A5	1998	0	0	0	1999	101	0.00801	26.56	Socratea	exorrhiza	Arecaceae	P
133	A	A6	1997	0	0	0	1998	101	0.00801	26.56	Minquartia	guianensis	Coulaceae	A
133	A	A6	1998	0	0	0	1999	101	0.00801	26.56	Minquartia	guianensis	Coulaceae	A
133	A	A6	1999	0	0	0	2000	101	0.00801	26.56	Minquartia	guianensis	Coulaceae	A
148	A	A6	1997	1.01	0.00016	0.8	1998	101	0.00801	26.56	Rauvolfia	purpurascens	Apocynaceae	A
200	A	A6	1998	0.9	0.00014	0.72	1999	101	0.00801	26.56	Dussia	macroprophyllata	Fabaceae	A
200	A	A6	1999	0	0	0	2000	101	0.00801	26.56	Dussia	macroprophyllata	Fabaceae	A
200	A	A6	2003	1	0.00016	0.79	2004	101	0.00801	26.56	Dussia	macroprophyllata	Fabaceae	A
200	A	A6	2004	0	0	0	2005	101	0.00801	26.56	Dussia	macroprophyllata	Fabaceae	A
200	A	A6	2005	0	0	0	2006	101	0.00801	26.56	Dussia	macroprophyllata	Fabaceae	A
200	A	A6	2006	0	0	0	2007	101	0.00801	26.56	Dussia	macroprophyllata	Fabaceae	A
222	A	A6	1997	1.01	0.00001	0.77	1998	101	0.00801	26.56	Pentaclethra	macroloba	Fabaceae	A
223	A	A6	1997	1.01	0.00001	0.77	1998	101	0.00801	26.56	Sacoglottis	trichogyna	Humiriaceae	A
229	A	A6	1999	0.99	0.00001	0.75	2000	101	0.00801	26.56	Psychotria	panamensis	Rubiaceae	A
234	A	A6	1999	0.99	0.00001	0.75	2000	101	0.00801	26.56	Coussarea	hondensis	Rubiaceae	A
235	A	A6	1999	0.99	0.00001	0.75	2000	101	0.00801	26.56	Rauvolfia	purpurascens	Apocynaceae	A
246	A	A6	2002	0.99	0.00001	0.75	2003	101	0.00801	26.56	Virola	sebifera	Myristicaceae	A
249	A	A6	2003	1	0.00001	0.76	2004	101	0.00801	26.56				L
249	A	A6	2004	0	0	0	2005	101	0.00801	26.56				L
263	A	A6	2004	0.96	0.00001	0.73	2005	101	0.00801	26.56	Guarea	bullata	Meliaceae	A
276	A	A6	2007	1.06	0.00001	0.8	2008	101	0.00801	26.56	Pentaclethra	macroloba	Fabaceae	A
285	A	A6	2010	1.01	0.00001	0.77	2011	101	0.00801	26.56	Virola	sebifera	Myristicaceae	A
288	A	A6	2010	1	0.00001	0.76	2011	101	0.00801	26.56	Virola	sebifera	Myristicaceae	A
299	A	A6	2013	0.96	0.00001	0.73	2014	101	0.00801	26.56	Iriartea	deltoidea	Arecaceae	P
254	L	L1	2000	1	0.00016	0.79	2001	101	0.00801	26.56	Cassipourea	elliptica	Rhizophoraceae	A
254	L	L1	2001	0	0	0	2002	101	0.00801	26.56	Cassipourea	elliptica	Rhizophoraceae	A
254	L	L1	2002	0	0	0	2003	101	0.00801	26.56	Cassipourea	elliptica	Rhizophoraceae	A
287	L	L1	2004	0.98	0.00015	0.78	2005	101	0.00801	26.56	Carapa	nicaraguensis	Meliaceae	A
293	L	L1	1998	0.99	0.00001	0.75	1999	101	0.00801	26.56	Protium	confusum	Burseraceae	A
307	L	L1	2006	1.01	0.00016	0.8	2007	101	0.00801	26.56	Warszewiczia	coccinea	Rubiaceae	A
308	L	L1	2002	1	0.00016	0.79	2003	101	0.00801	26.56	Maquira	guianensis	Moraceae	A
308	L	L1	2003	0	0	0	2004	101	0.00801	26.56	Maquira	guianensis	Moraceae	A
336	L	L1	2009	1.01	0.00016	0.8	2010	101	0.00801	26.56	Socratea	exorrhiza	Arecaceae	P
380	L	L1	2004	0.97	0.00001	0.74	2005	101	0.00801	26.56	Casearia	arborea	Salicaceae	A
383	L	L1	2004	0.97	0.00001	0.74	2005	101	0.00801	26.56	Brosimum	lactescens	Moraceae	A
383	L	L1	2005	0	0	0	2006	101	0.00801	26.56	Brosimum	lactescens	Moraceae	A
383	L	L1	2006	0	0	0	2007	101	0.00801	26.56	Brosimum	lactescens	Moraceae	A
383	L	L1	2007	0	0	0	2008	101	0.00801	26.56	Brosimum	lactescens	Moraceae	A
383	L	L1	2008	0	0	0	2009	101	0.00801	26.56	Brosimum	lactescens	Moraceae	A
383	L	L1	2009	0	0	0	2010	101	0.00801	26.56	Brosimum	lactescens	Moraceae	A
383	L	L1	2010	0	0	0	2011	101	0.00801	26.56	Brosimum	lactescens	Moraceae	A
383	L	L1	2011	0	0	0	2012	101	0.00801	26.56	Brosimum	lactescens	Moraceae	A
399	L	L1	2007	0.99	0.00001	0.75	2008	101	0.00801	26.56				L
404	L	L1	2007	1	0.00001	0.76	2008	101	0.00801	26.56	Pentaclethra	macroloba	Fabaceae	A
406	L	L1	2007	1	0.00001	0.76	2008	101	0.00801	26.56	Cecropia	insignis	Urticaceae	A
41	L	L1	1998	0.99	0.00016	0.79	1999	101	0.00801	26.56	Warszewiczia	coccinea	Rubiaceae	A
410	L	L1	2009	1.02	0.00016	0.81	2010	101	0.00801	26.56	Euterpe	precatoria	Arecaceae	P
419	L	L1	2010	0.99	0.00001	0.75	2011	101	0.00801	26.56	Warszewiczia	coccinea	Rubiaceae	A
420	L	L1	2011	0.99	0.00001	0.75	2012	101	0.00801	26.56	Warszewiczia	coccinea	Rubiaceae	A
422	L	L1	2011	0.99	0.00001	0.75	2012	101	0.00801	26.56	Miconia	affinis	Melastomataceae	A
423	L	L1	2011	0.99	0.00001	0.75	2012	101	0.00801	26.56	Casearia	arborea	Salicaceae	A
424	L	L1	2012	0.99	0.00001	0.75	2013	101	0.00801	26.56	Protium	confusum	Burseraceae	A
428	L	L1	2013	0.97	0.00001	0.74	2014	101	0.00801	26.56	Pouteria	calistophylla	Sapotaceae	A
431	L	L1	2013	0.97	0.00001	0.74	2014	101	0.00801	26.56	Cinnamomum	chavarrianum	Lauraceae	A
86	L	L1	1997	0	0	0	1998	101	0.00801	26.56	Welfia	regia	Arecaceae	P
86	L	L1	1998	0	0	0	1999	101	0.00801	26.56	Welfia	regia	Arecaceae	P
90	L	L1	2002	1	0.00016	0.79	2003	101	0.00801	26.56	Meliosma	donnellsmithii	Sabiaceae	A
90	L	L1	2003	0	0	0	2004	101	0.00801	26.56	Meliosma	donnellsmithii	Sabiaceae	A
212	L	L2	2003	-2.02	-0.00032	-1.65	2004	101	0.00801	26.56	Astrocaryum	alatum	Arecaceae	P
212	L	L2	2004	0	0	0	2005	101	0.00801	26.56	Astrocaryum	alatum	Arecaceae	P
212	L	L2	2005	0	0	0	2006	101	0.00801	26.56	Astrocaryum	alatum	Arecaceae	P
212	L	L2	2006	0	0	0	2007	101	0.00801	26.56	Astrocaryum	alatum	Arecaceae	P
212	L	L2	2007	0	0	0	2008	101	0.00801	26.56	Astrocaryum	alatum	Arecaceae	P
212	L	L2	2008	0	0	0	2009	101	0.00801	26.56	Astrocaryum	alatum	Arecaceae	P
212	L	L2	2009	0	0	0	2010	101	0.00801	26.56	Astrocaryum	alatum	Arecaceae	P
212	L	L2	2010	0	0	0	2011	101	0.00801	26.56	Astrocaryum	alatum	Arecaceae	P
212	L	L2	2011	0	0	0	2012	101	0.00801	26.56	Astrocaryum	alatum	Arecaceae	P
263	L	L2	1998	0.99	0.00001	0.75	1999	101	0.00801	26.56	Hirtella	lemsii	Chrysobalanaceae	A
264	L	L2	1998	0.99	0.00001	0.75	1999	101	0.00801	26.56	Socratea	exorrhiza	Arecaceae	P
267	L	L2	1998	0.99	0.00001	0.75	1999	101	0.00801	26.56	Ardisia	standleyana	Primulaceae	A
269	L	L2	1998	0.99	0.00001	0.75	1999	101	0.00801	26.56	Ampelocera	macrocarpa	Ulmaceae	A
270	L	L2	2000	1	0.00016	0.79	2001	101	0.00801	26.56	Psychotria	luxurians	Rubiaceae	A
270	L	L2	2001	0	0	0	2002	101	0.00801	26.56	Psychotria	luxurians	Rubiaceae	A
271	L	L2	1999	1.02	0.00016	0.81	2000	101	0.00801	26.56	Casearia	commersoniana	Salicaceae	A
272	L	L2	2000	0.99	0.00016	0.79	2001	101	0.00801	26.56	Euterpe	precatoria	Arecaceae	P
272	L	L2	2001	0	0	0	2002	101	0.00801	26.56	Euterpe	precatoria	Arecaceae	P
272	L	L2	2002	0	0	0	2003	101	0.00801	26.56	Euterpe	precatoria	Arecaceae	P
272	L	L2	2003	0	0	0	2004	101	0.00801	26.56	Euterpe	precatoria	Arecaceae	P
272	L	L2	2004	0	0	0	2005	101	0.00801	26.56	Euterpe	precatoria	Arecaceae	P
272	L	L2	2005	0	0	0	2006	101	0.00801	26.56	Euterpe	precatoria	Arecaceae	P
274	L	L2	1998	0.99	0.00001	0.75	1999	101	0.00801	26.56	Euterpe	precatoria	Arecaceae	P
279	L	L2	1999	1.02	0.00001	0.77	2000	101	0.00801	26.56	Pinzona	coriacea	Dilleniaceae	L
285	L	L2	1999	1.02	0.00001	0.77	2000	101	0.00801	26.56	Socratea	exorrhiza	Arecaceae	P
304	L	L2	2000	1	0.00001	0.76	2001	101	0.00801	26.56	Anaxagorea	crassipetala	Annonaceae	A
305	L	L2	2001	0.99	0.00016	0.79	2002	101	0.00801	26.56	Protium	pittieri	Burseraceae	A
309	L	L2	2000	0.99	0.00001	0.75	2001	101	0.00801	26.56	Psychotria		Rubiaceae	A
320	L	L2	2003	1.01	0.00016	0.8	2004	101	0.00801	26.56	Minquartia	guianensis	Coulaceae	A
328	L	L2	2003	1.01	0.00016	0.8	2004	101	0.00801	26.56	Faramea	parvibractea	Rubiaceae	A
333	L	L2	2002	0.99	0.00001	0.75	2003	101	0.00801	26.56	Cordia	bicolor	Boraginaceae	A
336	L	L2	2002	1	0.00001	0.76	2003	101	0.00801	26.56	Perebea	hispidula	Moraceae	A
336	L	L2	2003	0	0	0	2004	101	0.00801	26.56	Perebea	hispidula	Moraceae	A
343	L	L2	2003	1.01	0.00001	0.77	2004	101	0.00801	26.56	Pinzona	coriacea	Dilleniaceae	L
355	L	L2	2003	1.01	0.00001	0.76	2004	101	0.00801	26.56	Protium	confusum	Burseraceae	A
406	L	L2	2004	0.97	0.00001	0.74	2005	101	0.00801	26.56	Pentaclethra	macroloba	Fabaceae	A
407	L	L2	2004	0.97	0.00001	0.74	2005	101	0.00801	26.56	Protium	pittieri	Burseraceae	A
412	L	L2	2004	0.97	0.00001	0.74	2005	101	0.00801	26.56	Pentaclethra	macroloba	Fabaceae	A
423	L	L2	2005	1.02	0.00001	0.77	2006	101	0.00801	26.56	Elaeoluma	glabrescens	Sapotaceae	A
429	L	L2	2005	1.02	0.00001	0.77	2006	101	0.00801	26.56	Euterpe	precatoria	Arecaceae	P
447	L	L2	2005	1.02	0.00001	0.77	2006	101	0.00801	26.56	Virola	sebifera	Myristicaceae	A
467	L	L2	2006	1	0.00001	0.76	2007	101	0.00801	26.56	Xylopia	sericophylla	Annonaceae	A
475	L	L2	2007	0.99	0.00001	0.75	2008	101	0.00801	26.56	Simarouba	amara	Simaroubaceae	A
478	L	L2	2007	0.99	0.00001	0.75	2008	101	0.00801	26.56	Protium	panamense	Burseraceae	A
479	L	L2	2007	0.99	0.00001	0.75	2008	101	0.00801	26.56	Pentaclethra	macroloba	Fabaceae	A
486	L	L2	2007	0.99	0.00001	0.75	2008	101	0.00801	26.56	Pentaclethra	macroloba	Fabaceae	A
487	L	L2	2007	0.99	0.00001	0.75	2008	101	0.00801	26.56	Vouarana	anomala	Sapindaceae	A
490	L	L2	2007	0.99	0.00001	0.75	2008	101	0.00801	26.56	Alchornea	latifolia	Euphorbiaceae	A
501	L	L2	2008	1	0.00001	0.76	2009	101	0.00801	26.56	Anaxagorea	crassipetala	Annonaceae	A
507	L	L2	2010	1	0.00016	0.79	2011	101	0.00801	26.56	Euterpe	precatoria	Arecaceae	P
507	L	L2	2011	0	0	0	2012	101	0.00801	26.56	Euterpe	precatoria	Arecaceae	P
530	L	L2	2011	1	0.00001	0.76	2012	101	0.00801	26.56	Euterpe	precatoria	Arecaceae	P
531	L	L2	2011	1	0.00001	0.76	2012	101	0.00801	26.56	Laetia	procera	Salicaceae	A
541	L	L2	2012	0.99	0.00001	0.75	2013	101	0.00801	26.56	Licaria	sarapiquensis	Lauraceae	A
541	L	L2	2013	0	0	0	2014	101	0.00801	26.56	Licaria	sarapiquensis	Lauraceae	A
548	L	L2	2013	0.98	0.00015	0.78	2014	101	0.00801	26.56	Preslianthus	pittieri	Capparaceae	A
554	L	L2	2013	0.98	0.00001	0.74	2014	101	0.00801	26.56	Euterpe	precatoria	Arecaceae	A
560	L	L2	2013	0.98	0.00001	0.74	2014	101	0.00801	26.56	Euterpe	precatoria	Arecaceae	A
133	L	L3	1997	1.13	0.00018	0.9	1998	101	0.00801	26.56	Dystovomita	paniculata	Clusiaceae	A
133	L	L3	1998	0	0	0	1999	101	0.00801	26.56	Dystovomita	paniculata	Clusiaceae	A
133	L	L3	1999	0	0	0	2000	101	0.00801	26.56	Dystovomita	paniculata	Clusiaceae	A
151	L	L3	1999	1	0.00016	0.79	2000	101	0.00801	26.56	Dussia	macroprophyllata	Fabaceae	A
151	L	L3	2000	0	0	0	2001	101	0.00801	26.56	Dussia	macroprophyllata	Fabaceae	A
151	L	L3	2001	0	0	0	2002	101	0.00801	26.56	Dussia	macroprophyllata	Fabaceae	A
151	L	L3	2002	0	0	0	2003	101	0.00801	26.56	Dussia	macroprophyllata	Fabaceae	A
151	L	L3	2003	0	0	0	2004	101	0.00801	26.56	Dussia	macroprophyllata	Fabaceae	A
151	L	L3	2004	0	0	0	2005	101	0.00801	26.56	Dussia	macroprophyllata	Fabaceae	A
153	L	L3	1997	1.13	0.00018	0.9	1998	101	0.00801	26.56	Pouteria	torta	Sapotaceae	A
153	L	L3	1998	0	0	0	1999	101	0.00801	26.56	Pouteria	torta	Sapotaceae	A
228	L	L3	1997	1.14	0.00018	0.9	1998	101	0.00801	26.56	Swartzia	ochnacea	Fabaceae	A
228	L	L3	1998	0	0	0	1999	101	0.00801	26.56	Swartzia	ochnacea	Fabaceae	A
228	L	L3	1999	0	0	0	2000	101	0.00801	26.56	Swartzia	ochnacea	Fabaceae	A
228	L	L3	2000	0	0	0	2001	101	0.00801	26.56	Swartzia	ochnacea	Fabaceae	A
228	L	L3	2001	0	0	0	2002	101	0.00801	26.56	Swartzia	ochnacea	Fabaceae	A
252	L	L3	1997	1.14	0.00018	0.9	1998	101	0.00801	26.56	Naucleopsis	naga	Moraceae	A
252	L	L3	1998	0	0	0	1999	101	0.00801	26.56	Naucleopsis	naga	Moraceae	A
263	L	L3	1997	1.14	0.00001	0.86	1998	101	0.00801	26.56	Ocotea	laetevirens	Lauraceae	A
263	L	L3	1998	0	0	0	1999	101	0.00801	26.56	Ocotea	laetevirens	Lauraceae	A
263	L	L3	1999	0	0	0	2000	101	0.00801	26.56	Ocotea	laetevirens	Lauraceae	A
263	L	L3	2000	0	0	0	2001	101	0.00801	26.56	Ocotea	laetevirens	Lauraceae	A
263	L	L3	2001	0	0	0	2002	101	0.00801	26.56	Ocotea	laetevirens	Lauraceae	A
263	L	L3	2002	0	0	0	2003	101	0.00801	26.56	Ocotea	laetevirens	Lauraceae	A
264	L	L3	1997	1.14	0.00001	0.86	1998	101	0.00801	26.56	Guatteria	amplifolia	Annonaceae	A
265	L	L3	1998	0.99	0.00016	0.78	1999	101	0.00801	26.56	Anaxagorea	crassipetala	Annonaceae	A
270	L	L3	1999	1	0.00016	0.79	2000	101	0.00801	26.56	Carapa	nicaraguensis	Meliaceae	A
278	L	L3	1998	0.99	0.00001	0.75	1999	101	0.00801	26.56	Faramea	parvibractea	Rubiaceae	A
282	L	L3	2001	-1.01	-0.00016	-0.82	2002	101	0.00801	26.56	Anaxagorea	crassipetala	Annonaceae	A
291	L	L3	2002	0.99	0.00016	0.79	2003	101	0.00801	26.56	Perebea	hispidula	Moraceae	A
292	L	L3	2000	1	0.00001	0.76	2001	101	0.00801	26.56	Socratea	exorrhiza	Arecaceae	P
300	L	L3	2002	0.99	0.00001	0.75	2003	101	0.00801	26.56	Protium	confusum	Burseraceae	A
302	L	L3	2002	0.99	0.00001	0.75	2003	101	0.00801	26.56	Ocotea	laetevirens	Lauraceae	A
305	L	L3	2002	0.99	0.00001	0.75	2003	101	0.00801	26.56	Guarea	hoffmanniana	Meliaceae	A
308	L	L3	2003	1	0.00001	0.76	2004	101	0.00801	26.56	Cupania	pseudostipularis	Sapindaceae	A
342	L	L3	2005	1.01	0.00016	0.8	2006	101	0.00801	26.56	Anaxagorea	crassipetala	Annonaceae	A
342	L	L3	2006	0	0	0	2007	101	0.00801	26.56	Anaxagorea	crassipetala	Annonaceae	A
342	L	L3	2007	0	0	0	2008	101	0.00801	26.56	Anaxagorea	crassipetala	Annonaceae	A
342	L	L3	2008	0	0	0	2009	101	0.00801	26.56	Anaxagorea	crassipetala	Annonaceae	A
347	L	L3	2006	1.01	0.00016	0.8	2007	101	0.00801	26.56	Cassipourea	elliptica	Rhizophoraceae	A
347	L	L3	2007	0	0	0	2008	101	0.00801	26.56	Cassipourea	elliptica	Rhizophoraceae	A
352	L	L3	2006	1.01	0.00001	0.77	2007	101	0.00801	26.56	Cecropia	obtusifolia	Urticaceae	A
364	L	L3	2008	1	0.00001	0.76	2009	101	0.00801	26.56	Faramea	parvibractea	Rubiaceae	A
366	L	L3	2009	1	0.00016	0.79	2010	101	0.00801	26.56	Iriartea	deltoidea	Arecaceae	P
368	L	L3	2013	0.98	0.00016	0.78	2014	101	0.00801	26.56	Protium	confusum	Burseraceae	A
377	L	L3	2011	0.99	0.00016	0.78	2012	101	0.00801	26.56	Pentaclethra	macroloba	Fabaceae	A
377	L	L3	2012	0	0	0	2013	101	0.00801	26.56	Pentaclethra	macroloba	Fabaceae	A
385	L	L3	2012	0.99	0.00001	0.75	2013	101	0.00801	26.56	Pentaclethra	macroloba	Fabaceae	A
63	L	L3	1997	0	0	0	1998	101	0.00801	26.56	Pinzona	coriacea	Dilleniaceae	L
63	L	L3	1998	0	0	0	1999	101	0.00801	26.56	Pinzona	coriacea	Dilleniaceae	L
63	L	L3	1999	0	0	0	2000	101	0.00801	26.56	Pinzona	coriacea	Dilleniaceae	L
106	L	L4	1997	1.02	0.00016	0.81	1998	101	0.00801	26.56	Protium	confusum	Burseraceae	A
228	L	L4	1999	1	0.00016	0.79	2000	101	0.00801	26.56	Rinorea	deflexiflora	Violaceae	A
228	L	L4	2000	0	0	0	2001	101	0.00801	26.56	Rinorea	deflexiflora	Violaceae	A
228	L	L4	2001	0	0	0	2002	101	0.00801	26.56	Rinorea	deflexiflora	Violaceae	A
234	L	L4	1997	1	0.00016	0.79	1998	101	0.00801	26.56	Hampea	appendiculata	Malvaceae	A
268	L	L4	1997	1.01	0.00001	0.77	1998	101	0.00801	26.56	Lacistema	aggregatum	Lacistemataceae	A
268	L	L4	1998	0	0	0	1999	101	0.00801	26.56	Lacistema	aggregatum	Lacistemataceae	A
268	L	L4	2000	-1.01	-0.00016	-0.81	2001	101	0.00801	26.56	Lacistema	aggregatum	Lacistemataceae	A
272	L	L4	1997	0.99	0.00001	0.75	1998	101	0.00801	26.56	Faramea	parvibractea	Rubiaceae	A
283	L	L4	1998	1.05	0.00001	0.8	1999	101	0.00801	26.56	Marila	laxiflora	Calophyllaceae	A
286	L	L4	1998	1.05	0.00001	0.8	1999	101	0.00801	26.56	Casearia	arborea	Salicaceae	A
303	L	L4	2000	1.01	0.00001	0.76	2001	101	0.00801	26.56	Euterpe	precatoria	Arecaceae	P
305	L	L4	2000	1.01	0.00001	0.76	2001	101	0.00801	26.56	Euterpe	precatoria	Arecaceae	P
31	L	L4	1997	0	0	0	1998	101	0.00801	26.56	Guarea	pilosa	Meliaceae	A
316	L	L4	2001	1	0.00001	0.76	2002	101	0.00801	26.56	Protium	confusum	Burseraceae	A
318	L	L4	2001	1	0.00001	0.76	2002	101	0.00801	26.56	Virola	sebifera	Myristicaceae	A
321	L	L4	2002	1	0.00001	0.76	2003	101	0.00801	26.56	Euterpe	precatoria	Arecaceae	P
331	L	L4	2009	0.99	0.00016	0.78	2010	101	0.00801	26.56	Inga	alba	Fabaceae	A
332	L	L4	2003	0.99	0.00001	0.75	2004	101	0.00801	26.56	Iriartea	deltoidea	Arecaceae	P
334	L	L4	2003	1	0.00001	0.76	2004	101	0.00801	26.56	Guatteria	amplifolia	Annonaceae	A
371	L	L4	2004	0.99	0.00001	0.75	2005	101	0.00801	26.56	Pourouma	bicolor	Urticaceae	A
378	L	L4	2004	0.99	0.00001	0.75	2005	101	0.00801	26.56	Guarea	gentryi	Meliaceae	A
380	L	L4	2004	0.99	0.00001	0.75	2005	101	0.00801	26.56	Inga	sertulifera	Fabaceae	A
385	L	L4	2004	0.99	0.00001	0.75	2005	101	0.00801	26.56	Ocotea	hartshorniana	Lauraceae	A
414	L	L4	2006	1.04	0.00001	0.79	2007	101	0.00801	26.56	Tapirira	guianensis	Anacardiaceae	A
424	L	L4	2009	0.99	0.00016	0.78	2010	101	0.00801	26.56	Apeiba	membranacea	Malvaceae	A
424	L	L4	2010	0	0	0	2011	101	0.00801	26.56	Apeiba	membranacea	Malvaceae	A
424	L	L4	2011	0	0	0	2012	101	0.00801	26.56	Apeiba	membranacea	Malvaceae	A
424	L	L4	2012	0	0	0	2013	101	0.00801	26.56	Apeiba	membranacea	Malvaceae	A
424	L	L4	2013	0	0	0	2014	101	0.00801	26.56	Apeiba	membranacea	Malvaceae	A
425	L	L4	2009	0.99	0.00016	0.78	2010	101	0.00801	26.56	Brosimum	lactescens	Moraceae	A
440	L	L4	2010	1	0.00001	0.76	2011	101	0.00801	26.56	Pouteria	campechiana	Sapotaceae	A
440	L	L4	2011	0	0	0	2012	101	0.00801	26.56	Pouteria	campechiana	Sapotaceae	A
440	L	L4	2012	0	0	0	2013	101	0.00801	26.56	Pouteria	campechiana	Sapotaceae	A
440	L	L4	2013	0	0	0	2014	101	0.00801	26.56	Pouteria	campechiana	Sapotaceae	A
454	L	L4	2012	0.99	0.00001	0.75	2013	101	0.00801	26.56	Protium	confusum	Burseraceae	A
456	L	L4	2012	1	0.00001	0.76	2013	101	0.00801	26.56	Conceveiba	pleiostemona	Euphorbiaceae	A
146	L	L5	1999	1	0.00016	0.79	2000	101	0.00801	26.56	Annona	subnubila	Annonaceae	A
146	L	L5	2000	0	0	0	2001	101	0.00801	26.56	Annona	subnubila	Annonaceae	A
146	L	L5	2001	0	0	0	2002	101	0.00801	26.56	Annona	subnubila	Annonaceae	A
146	L	L5	2005	1.07	0.00017	0.85	2006	101	0.00801	26.56	Annona	subnubila	Annonaceae	A
146	L	L5	2006	0	0	0	2007	101	0.00801	26.56	Annona	subnubila	Annonaceae	A
146	L	L5	2007	0	0	0	2008	101	0.00801	26.56	Annona	subnubila	Annonaceae	A
146	L	L5	2008	0	0	0	2009	101	0.00801	26.56	Annona	subnubila	Annonaceae	A
211	L	L5	2003	1.01	0.00016	0.8	2004	101	0.00801	26.56	Euterpe	precatoria	Arecaceae	P
274	L	L5	1998	0.97	0.00015	0.77	1999	101	0.00801	26.56	Euterpe	precatoria	Arecaceae	P
276	L	L5	1997	1.01	0.00001	0.76	1998	101	0.00801	26.56	Pourouma	bicolor	Urticaceae	A
280	L	L5	1999	0.99	0.00016	0.79	2000	101	0.00801	26.56	Iriartea	deltoidea	Arecaceae	P
291	L	L5	1999	0.99	0.00001	0.75	2000	101	0.00801	26.56	Borojoa	panamensis	Rubiaceae	A
291	L	L5	2000	0	0	0	2001	101	0.00801	26.56	Borojoa	panamensis	Rubiaceae	A
297	L	L5	2000	1.03	0.00001	0.78	2001	101	0.00801	26.56	Rinorea	deflexiflora	Violaceae	A
309	L	L5	2001	1	0.00001	0.76	2002	101	0.00801	26.56	Guarea	gentryi	Meliaceae	A
310	L	L5	2002	0.99	0.00016	0.79	2003	101	0.00801	26.56	Euterpe	precatoria	Arecaceae	P
310	L	L5	2003	0	0	0	2004	101	0.00801	26.56	Euterpe	precatoria	Arecaceae	P
310	L	L5	2004	0	0	0	2005	101	0.00801	26.56	Euterpe	precatoria	Arecaceae	P
310	L	L5	2005	0	0	0	2006	101	0.00801	26.56	Euterpe	precatoria	Arecaceae	P
310	L	L5	2006	0	0	0	2007	101	0.00801	26.56	Euterpe	precatoria	Arecaceae	P
310	L	L5	2007	0	0	0	2008	101	0.00801	26.56	Euterpe	precatoria	Arecaceae	P
310	L	L5	2008	0	0	0	2009	101	0.00801	26.56	Euterpe	precatoria	Arecaceae	P
310	L	L5	2009	0	0	0	2010	101	0.00801	26.56	Euterpe	precatoria	Arecaceae	P
310	L	L5	2010	0	0	0	2011	101	0.00801	26.56	Euterpe	precatoria	Arecaceae	P
310	L	L5	2011	0	0	0	2012	101	0.00801	26.56	Euterpe	precatoria	Arecaceae	P
310	L	L5	2012	0	0	0	2013	101	0.00801	26.56	Euterpe	precatoria	Arecaceae	P
310	L	L5	2013	0	0	0	2014	101	0.00801	26.56	Euterpe	precatoria	Arecaceae	P
314	L	L5	2002	0.99	0.00001	0.75	2003	101	0.00801	26.56	Rinorea	deflexiflora	Violaceae	A
321	L	L5	2003	1	0.00001	0.76	2004	101	0.00801	26.56	Iriartea	deltoidea	Arecaceae	P
351	L	L5	2012	1	0.00001	0.76	2013	101	0.00801	26.56	Iriartea	deltoidea	Arecaceae	P
359	L	L5	2004	0.99	0.00001	0.75	2005	101	0.00801	26.56	Euterpe	precatoria	Arecaceae	P
398	L	L5	2008	1.01	0.00001	0.76	2009	101	0.00801	26.56	Euterpe	precatoria	Arecaceae	P
398	L	L5	2009	0	0	0	2010	101	0.00801	26.56	Euterpe	precatoria	Arecaceae	P
398	L	L5	2010	0	0	0	2011	101	0.00801	26.56	Euterpe	precatoria	Arecaceae	P
398	L	L5	2011	0	0	0	2012	101	0.00801	26.56	Euterpe	precatoria	Arecaceae	P
398	L	L5	2012	0	0	0	2013	101	0.00801	26.56	Euterpe	precatoria	Arecaceae	P
398	L	L5	2013	0	0	0	2014	101	0.00801	26.56	Euterpe	precatoria	Arecaceae	P
404	L	L5	2008	1.01	0.00001	0.76	2009	101	0.00801	26.56	Protium	ravenii	Burseraceae	A
404	L	L5	2009	0	0	0	2010	101	0.00801	26.56	Protium	ravenii	Burseraceae	A
404	L	L5	2010	0	0	0	2011	101	0.00801	26.56	Protium	ravenii	Burseraceae	A
404	L	L5	2011	0	0	0	2012	101	0.00801	26.56	Protium	ravenii	Burseraceae	A
404	L	L5	2012	0	0	0	2013	101	0.00801	26.56	Protium	ravenii	Burseraceae	A
407	L	L5	2009	0.98	0.00001	0.75	2010	101	0.00801	26.56	Inga	mortoniana	Fabaceae	A
408	L	L5	2009	0.98	0.00001	0.75	2010	101	0.00801	26.56	Pourouma	minor	Urticaceae	A
426	L	L5	2012	1	0.00016	0.79	2013	101	0.00801	26.56	Warszewiczia	coccinea	Rubiaceae	A
429	L	L5	2011	1.01	0.00001	0.76	2012	101	0.00801	26.56	Warszewiczia	coccinea	Rubiaceae	A
436	L	L5	2012	1	0.00001	0.76	2013	101	0.00801	26.56	Lonchocarpus	heptaphyllus	Fabaceae	A
443	L	L5	2013	0.96	0.00001	0.73	2014	101	0.00801	26.56	Coussarea	hondensis	Rubiaceae	A
227	L	L6	1997	1.01	0.00016	0.8	1998	101	0.00801	26.56	Tapirira	guianensis	Anacardiaceae	A
227	L	L6	1998	0	0	0	1999	101	0.00801	26.56	Tapirira	guianensis	Anacardiaceae	A
227	L	L6	1999	0	0	0	2000	101	0.00801	26.56	Tapirira	guianensis	Anacardiaceae	A
255	L	L6	1998	0.93	0.00015	0.74	1999	101	0.00801	26.56				L
264	L	L6	1999	0.98	0.00015	0.77	2000	101	0.00801	26.56	Rinorea	deflexiflora	Violaceae	A
264	L	L6	2000	0	0	0	2001	101	0.00801	26.56	Rinorea	deflexiflora	Violaceae	A
264	L	L6	2001	0	0	0	2002	101	0.00801	26.56	Rinorea	deflexiflora	Violaceae	A
264	L	L6	2002	0	0	0	2003	101	0.00801	26.56	Rinorea	deflexiflora	Violaceae	A
264	L	L6	2003	0	0	0	2004	101	0.00801	26.56	Rinorea	deflexiflora	Violaceae	A
264	L	L6	2004	0	0	0	2005	101	0.00801	26.56	Rinorea	deflexiflora	Violaceae	A
271	L	L6	1998	0.93	0.00001	0.71	1999	101	0.00801	26.56	Bauhinia		Fabaceae	L
276	L	L6	2000	1.04	0.00016	0.82	2001	101	0.00801	26.56	Rinorea	deflexiflora	Violaceae	A
283	L	L6	2008	1.02	0.00016	0.81	2009	101	0.00801	26.56	Euterpe	precatoria	Arecaceae	P
283	L	L6	2009	0	0	0	2010	101	0.00801	26.56	Euterpe	precatoria	Arecaceae	P
283	L	L6	2010	0	0	0	2011	101	0.00801	26.56	Euterpe	precatoria	Arecaceae	P
283	L	L6	2011	0	0	0	2012	101	0.00801	26.56	Euterpe	precatoria	Arecaceae	P
283	L	L6	2012	0	0	0	2013	101	0.00801	26.56	Euterpe	precatoria	Arecaceae	P
283	L	L6	2013	0	0	0	2014	101	0.00801	26.56	Euterpe	precatoria	Arecaceae	P
289	L	L6	2000	1.04	0.00001	0.79	2001	101	0.00801	26.56	Euterpe	precatoria	Arecaceae	P
296	L	L6	2001	0.99	0.00001	0.75	2002	101	0.00801	26.56	Pourouma	bicolor	Urticaceae	A
297	L	L6	2002	0.99	0.00001	0.75	2003	101	0.00801	26.56	Socratea	exorrhiza	Arecaceae	P
299	L	L6	2002	0.99	0.00001	0.75	2003	101	0.00801	26.56	Socratea	exorrhiza	Arecaceae	P
302	L	L6	2003	1.01	0.00016	0.8	2004	101	0.00801	26.56	Faramea	parvibractea	Rubiaceae	A
303	L	L6	2002	0.99	0.00001	0.75	2003	101	0.00801	26.56	Socratea	exorrhiza	Arecaceae	P
303	L	L6	2005	1.01	0.00016	0.8	2006	101	0.00801	26.56	Socratea	exorrhiza	Arecaceae	P
304	L	L6	2003	1.01	0.00001	0.77	2004	101	0.00801	26.56	Socratea	exorrhiza	Arecaceae	P
305	L	L6	2003	1.01	0.00001	0.77	2004	101	0.00801	26.56	Socratea	exorrhiza	Arecaceae	P
305	L	L6	2004	0	0	0	2005	101	0.00801	26.56	Socratea	exorrhiza	Arecaceae	P
307	L	L6	2003	1.01	0.00001	0.77	2004	101	0.00801	26.56	Socratea	exorrhiza	Arecaceae	P
307	L	L6	2004	0	0	0	2005	101	0.00801	26.56	Socratea	exorrhiza	Arecaceae	P
307	L	L6	2005	0	0	0	2006	101	0.00801	26.56	Socratea	exorrhiza	Arecaceae	P
307	L	L6	2006	0	0	0	2007	101	0.00801	26.56	Socratea	exorrhiza	Arecaceae	P
307	L	L6	2007	0	0	0	2008	101	0.00801	26.56	Socratea	exorrhiza	Arecaceae	P
307	L	L6	2008	0	0	0	2009	101	0.00801	26.56	Socratea	exorrhiza	Arecaceae	P
307	L	L6	2009	0	0	0	2010	101	0.00801	26.56	Socratea	exorrhiza	Arecaceae	P
307	L	L6	2010	0	0	0	2011	101	0.00801	26.56	Socratea	exorrhiza	Arecaceae	P
307	L	L6	2011	0	0	0	2012	101	0.00801	26.56	Socratea	exorrhiza	Arecaceae	P
307	L	L6	2012	0	0	0	2013	101	0.00801	26.56	Socratea	exorrhiza	Arecaceae	P
307	L	L6	2013	0	0	0	2014	101	0.00801	26.56	Socratea	exorrhiza	Arecaceae	P
329	L	L6	2004	0.95	0.00001	0.72	2005	101	0.00801	26.56	Protium	panamense	Burseraceae	A
363	L	L6	2004	0.95	0.00001	0.72	2005	101	0.00801	26.56	Macrolobium	costaricense	Fabaceae	A
366	L	L6	2005	1.01	0.00016	0.8	2006	101	0.00801	26.56	Rinorea	deflexiflora	Violaceae	A
367	L	L6	2004	0.95	0.00001	0.72	2005	101	0.00801	26.56	Sloanea	medusula	Elaeocarpaceae	A
373	L	L6	2006	1.01	0.00016	0.8	2007	101	0.00801	26.56	Preslianthus	pittieri	Capparaceae	A
374	L	L6	2005	1.01	0.00001	0.76	2006	101	0.00801	26.56	Ampelocera	macrocarpa	Ulmaceae	A
377	L	L6	2007	1.02	0.00016	0.81	2008	101	0.00801	26.56	Faramea	parvibractea	Rubiaceae	A
377	L	L6	2008	0	0	0	2009	101	0.00801	26.56	Faramea	parvibractea	Rubiaceae	A
377	L	L6	2009	0	0	0	2010	101	0.00801	26.56	Faramea	parvibractea	Rubiaceae	A
377	L	L6	2010	0	0	0	2011	101	0.00801	26.56	Faramea	parvibractea	Rubiaceae	A
391	L	L6	2008	1.02	0.00001	0.77	2009	101	0.00801	26.56	Pouteria	campechiana	Sapotaceae	P
398	L	L6	2011	-1.06	-0.00017	-0.86	2012	101	0.00801	26.56	Myrcia	splendens	Myrtaceae	A
398	L	L6	2012	0	0	0	2013	101	0.00801	26.56	Myrcia	splendens	Myrtaceae	A
401	L	L6	2011	1.16	0.00018	0.91	2012	101	0.00801	26.56	Faramea	parvibractea	Rubiaceae	A
401	L	L6	2012	0	0	0	2013	101	0.00801	26.56	Faramea	parvibractea	Rubiaceae	A
401	L	L6	2013	0	0	0	2014	101	0.00801	26.56	Faramea	parvibractea	Rubiaceae	A
437	L	L6	2012	0.93	0.00015	0.74	2013	101	0.00801	26.56	Balizia	elegans	Fabaceae	A
438	L	L6	2011	1.16	0.00001	0.88	2012	101	0.00801	26.56	Guarea	rhopalocarpa	Meliaceae	A
445	L	L6	2013	0.98	0.00001	0.74	2014	101	0.00801	26.56	Tachigali	costaricensis	Fabaceae	A
59	L	L6	1997	1.01	0.00016	0.8	1998	101	0.00801	26.56	Eschweilera	collinsii	Lecythidaceae	A
59	L	L6	1998	0	0	0	1999	101	0.00801	26.56	Eschweilera	collinsii	Lecythidaceae	A
59	L	L6	1999	0	0	0	2000	101	0.00801	26.56	Eschweilera	collinsii	Lecythidaceae	A
70	L	L6	1999	0.98	0.00015	0.77	2000	101	0.00801	26.56	Welfia	regia	Arecaceae	P
70	L	L6	2000	0	0	0	2001	101	0.00801	26.56	Welfia	regia	Arecaceae	P
70	L	L6	2001	0	0	0	2002	101	0.00801	26.56	Welfia	regia	Arecaceae	P
70	L	L6	2002	0	0	0	2003	101	0.00801	26.56	Welfia	regia	Arecaceae	P
70	L	L6	2003	0	0	0	2004	101	0.00801	26.56	Welfia	regia	Arecaceae	P
70	L	L6	2004	0	0	0	2005	101	0.00801	26.56	Welfia	regia	Arecaceae	P
70	L	L6	2005	0	0	0	2006	101	0.00801	26.56	Welfia	regia	Arecaceae	P
70	L	L6	2006	0	0	0	2007	101	0.00801	26.56	Welfia	regia	Arecaceae	P
70	L	L6	2007	0	0	0	2008	101	0.00801	26.56	Welfia	regia	Arecaceae	P
70	L	L6	2008	0	0	0	2009	101	0.00801	26.56	Welfia	regia	Arecaceae	P
70	L	L6	2009	0	0	0	2010	101	0.00801	26.56	Welfia	regia	Arecaceae	P
70	L	L6	2010	0	0	0	2011	101	0.00801	26.56	Welfia	regia	Arecaceae	P
70	L	L6	2011	0	0	0	2012	101	0.00801	26.56	Welfia	regia	Arecaceae	P
70	L	L6	2012	0	0	0	2013	101	0.00801	26.56	Welfia	regia	Arecaceae	P
70	L	L6	2013	0	0	0	2014	101	0.00801	26.56	Welfia	regia	Arecaceae	P
190	P	P1	1997	-1.04	-0.00017	-0.84	1998	101	0.00801	26.56	Euterpe	precatoria	Arecaceae	P
190	P	P1	1998	0	0	0	1999	101	0.00801	26.56	Euterpe	precatoria	Arecaceae	P
190	P	P1	1999	0	0	0	2000	101	0.00801	26.56	Euterpe	precatoria	Arecaceae	P
190	P	P1	2000	0	0	0	2001	101	0.00801	26.56	Euterpe	precatoria	Arecaceae	P
190	P	P1	2001	0	0	0	2002	101	0.00801	26.56	Euterpe	precatoria	Arecaceae	P
190	P	P1	2002	0	0	0	2003	101	0.00801	26.56	Euterpe	precatoria	Arecaceae	P
191	P	P1	1997	1.04	0.00016	0.83	1998	101	0.00801	26.56	Warszewiczia	coccinea	Rubiaceae	A
23	P	P1	1997	0	0	0	1998	101	0.00801	26.56	Brosimum	lactescens	Moraceae	A
270	P	P1	1997	1.04	0.00001	0.79	1998	101	0.00801	26.56	Pentaclethra	macroloba	Fabaceae	A
274	P	P1	1998	0.99	0.00001	0.75	1999	101	0.00801	26.56	Laetia	procera	Salicaceae	A
276	P	P1	1999	1.02	0.00016	0.81	2000	101	0.00801	26.56	Minquartia	guianensis	Coulaceae	A
276	P	P1	2000	0	0	0	2001	101	0.00801	26.56	Minquartia	guianensis	Coulaceae	A
276	P	P1	2001	0	0	0	2002	101	0.00801	26.56	Minquartia	guianensis	Coulaceae	A
276	P	P1	2002	0	0	0	2003	101	0.00801	26.56	Minquartia	guianensis	Coulaceae	A
282	P	P1	2002	-1.98	-0.00032	-1.61	2003	101	0.00801	26.56	Cassipourea	elliptica	Rhizophoraceae	A
282	P	P1	2003	0	0	0	2004	101	0.00801	26.56	Cassipourea	elliptica	Rhizophoraceae	A
289	P	P1	1999	1.02	0.00001	0.77	2000	101	0.00801	26.56	Miconia	affinis	Melastomataceae	A
296	P	P1	1999	1.02	0.00001	0.77	2000	101	0.00801	26.56	Faramea	parvibractea	Rubiaceae	A
312	P	P1	2000	0.99	0.00001	0.75	2001	101	0.00801	26.56	Stryphnodendron	microstachyum	Fabaceae	A
325	P	P1	2003	1.01	0.00016	0.8	2004	101	0.00801	26.56	Perebea	hispidula	Moraceae	A
325	P	P1	2004	0	0	0	2005	101	0.00801	26.56	Perebea	hispidula	Moraceae	A
327	P	P1	2003	1.01	0.00016	0.8	2004	101	0.00801	26.56	Protium	pittieri	Burseraceae	A
374	P	P1	2004	0.97	0.00001	0.74	2005	101	0.00801	26.56	Goethalsia	meiantha	Malvaceae	A
380	P	P1	2007	0.99	0.00016	0.78	2008	101	0.00801	26.56	Faramea	parvibractea	Rubiaceae	A
380	P	P1	2008	0	0	0	2009	101	0.00801	26.56	Faramea	parvibractea	Rubiaceae	A
380	P	P1	2009	0	0	0	2010	101	0.00801	26.56	Faramea	parvibractea	Rubiaceae	A
381	P	P1	2005	0.93	0.00001	0.71	2006	101	0.00801	26.56	Euterpe	precatoria	Arecaceae	P
389	P	P1	2007	1	0.00001	0.76	2008	101	0.00801	26.56	Laetia	procera	Salicaceae	A
391	P	P1	2007	1	0.00001	0.76	2008	101	0.00801	26.56	Laetia	procera	Salicaceae	A
394	P	P1	2009	1.02	0.00016	0.81	2010	101	0.00801	26.56	Euterpe	precatoria	Arecaceae	P
394	P	P1	2010	0	0	0	2011	101	0.00801	26.56	Euterpe	precatoria	Arecaceae	P
403	P	P1	2009	1.02	0.00001	0.78	2010	101	0.00801	26.56	Casearia	arborea	Salicaceae	A
406	P	P1	2009	1.02	0.00001	0.78	2010	101	0.00801	26.56	Protium	pittieri	Burseraceae	A
420	P	P1	2012	0.99	0.00001	0.75	2013	101	0.00801	26.56	Iriartea	deltoidea	Arecaceae	P
64	P	P1	1997	0	0	0	1998	101	0.00801	26.56	Euterpe	precatoria	Arecaceae	P
78	P	P1	2002	1	0.00016	0.79	2003	101	0.00801	26.56	Warszewiczia	coccinea	Rubiaceae	A
78	P	P1	2003	0	0	0	2004	101	0.00801	26.56	Warszewiczia	coccinea	Rubiaceae	A
78	P	P1	2006	1.1	0.00017	0.87	2007	101	0.00801	26.56	Warszewiczia	coccinea	Rubiaceae	A
170	P	P2	1997	1.03	0.00016	0.82	1998	101	0.00801	26.56	Iriartea	deltoidea	Arecaceae	P
247	P	P2	1997	1.03	0.00016	0.82	1998	101	0.00801	26.56	Warszewiczia	coccinea	Rubiaceae	A
247	P	P2	2001	-0.99	-0.00016	-0.8	2002	101	0.00801	26.56	Warszewiczia	coccinea	Rubiaceae	A
247	P	P2	2002	0	0	0	2003	101	0.00801	26.56	Warszewiczia	coccinea	Rubiaceae	A
247	P	P2	2003	0	0	0	2004	101	0.00801	26.56	Warszewiczia	coccinea	Rubiaceae	A
247	P	P2	2005	1.01	0.00016	0.8	2006	101	0.00801	26.56	Warszewiczia	coccinea	Rubiaceae	A
247	P	P2	2006	0	0	0	2007	101	0.00801	26.56	Warszewiczia	coccinea	Rubiaceae	A
247	P	P2	2007	0	0	0	2008	101	0.00801	26.56	Warszewiczia	coccinea	Rubiaceae	A
303	P	P2	1998	0.99	0.00001	0.75	1999	101	0.00801	26.56				A
304	P	P2	2000	0.99	0.00016	0.78	2001	101	0.00801	26.56	Socratea	exorrhiza	Arecaceae	P
305	P	P2	1998	0.99	0.00001	0.75	1999	101	0.00801	26.56	Pentaclethra	macroloba	Fabaceae	A
323	P	P2	2000	0.99	0.00001	0.75	2001	101	0.00801	26.56	Byrsonima	arthropoda	Malpighiaceae	A
329	P	P2	2003	1.01	0.00016	0.8	2004	101	0.00801	26.56	Sterculia	recordiana	Malvaceae	A
333	P	P2	2000	0.99	0.00001	0.75	2001	101	0.00801	26.56	Lacunaria	panamensis	Ochnaceae	A
338	P	P2	2001	1	0.00001	0.76	2002	101	0.00801	26.56	Minquartia	guianensis	Coulaceae	A
421	P	P2	2004	0.98	0.00001	0.74	2005	101	0.00801	26.56	Dendropanax	arboreus	Araliaceae	A
428	P	P2	2006	1	0.00016	0.79	2007	101	0.00801	26.56	Warszewiczia	coccinea	Rubiaceae	A
428	P	P2	2007	0	0	0	2008	101	0.00801	26.56	Warszewiczia	coccinea	Rubiaceae	A
439	P	P2	2008	1	0.00016	0.79	2009	101	0.00801	26.56	Brosimum	lactescens	Moraceae	A
440	P	P2	2007	1	0.00001	0.76	2008	101	0.00801	26.56	Anaxagorea	crassipetala	Annonaceae	A
441	P	P2	2008	1	0.00016	0.79	2009	101	0.00801	26.56	Anaxagorea	crassipetala	Annonaceae	A
443	P	P2	2007	1	0.00001	0.76	2008	101	0.00801	26.56	Pentaclethra	macroloba	Fabaceae	A
444	P	P2	2008	1	0.00001	0.76	2009	101	0.00801	26.56	Anaxagorea	crassipetala	Annonaceae	A
447	P	P2	2009	1.01	0.00016	0.8	2010	101	0.00801	26.56	Cordia	bicolor	Boraginaceae	A
447	P	P2	2010	0	0	0	2011	101	0.00801	26.56	Cordia	bicolor	Boraginaceae	A
447	P	P2	2011	0	0	0	2012	101	0.00801	26.56	Cordia	bicolor	Boraginaceae	A
453	P	P2	2011	0.99	0.00016	0.78	2012	101	0.00801	26.56	Brosimum	lactescens	Moraceae	A
453	P	P2	2012	0	0	0	2013	101	0.00801	26.56	Brosimum	lactescens	Moraceae	A
453	P	P2	2013	0	0	0	2014	101	0.00801	26.56	Brosimum	lactescens	Moraceae	A
457	P	P2	2009	1	0.00001	0.76	2010	101	0.00801	26.56	Miconia	multispicata	Melastomataceae	A
464	P	P2	2010	0.99	0.00001	0.75	2011	101	0.00801	26.56	Anaxagorea	crassipetala	Annonaceae	A
465	P	P2	2010	0.99	0.00001	0.75	2011	101	0.00801	26.56	Casearia	arborea	Salicaceae	A
467	P	P2	2011	0.99	0.00001	0.75	2012	101	0.00801	26.56	Protium	confusum	Burseraceae	A
473	P	P2	2013	0.98	0.00015	0.78	2014	101	0.00801	26.56	Hernandia	didymantha	Hernandiaceae	A
475	P	P2	2013	0.98	0.00001	0.74	2014	101	0.00801	26.56	Casearia	arborea	Salicaceae	A
478	P	P2	2013	0.98	0.00001	0.74	2014	101	0.00801	26.56	Protium	pittieri	Burseraceae	A
157	P	P3	1999	0.99	0.00016	0.79	2000	101	0.00801	26.56	Faramea	parvibractea	Rubiaceae	A
157	P	P3	2000	0	0	0	2001	101	0.00801	26.56	Faramea	parvibractea	Rubiaceae	A
157	P	P3	2001	0	0	0	2002	101	0.00801	26.56	Faramea	parvibractea	Rubiaceae	A
157	P	P3	2002	0	0	0	2003	101	0.00801	26.56	Faramea	parvibractea	Rubiaceae	A
157	P	P3	2003	0	0	0	2004	101	0.00801	26.56	Faramea	parvibractea	Rubiaceae	A
199	P	P3	1999	0.99	0.00016	0.79	2000	101	0.00801	26.56	Laetia	procera	Salicaceae	A
199	P	P3	2000	0	0	0	2001	101	0.00801	26.56	Laetia	procera	Salicaceae	A
223	P	P3	1999	0.99	0.00016	0.79	2000	101	0.00801	26.56	Socratea	exorrhiza	Arecaceae	P
223	P	P3	2000	0	0	0	2001	101	0.00801	26.56	Socratea	exorrhiza	Arecaceae	P
223	P	P3	2004	0.99	0.00016	0.78	2005	101	0.00801	26.56	Socratea	exorrhiza	Arecaceae	P
232	P	P3	1997	1.16	0.00018	0.92	1998	101	0.00801	26.56	Alchorneopsis	floribunda	Euphorbiaceae	A
241	P	P3	1997	1.16	0.00018	0.92	1998	101	0.00801	26.56	Coussarea	hondensis	Rubiaceae	A
273	P	P3	1998	0.99	0.00016	0.79	1999	101	0.00801	26.56	Anaxagorea	crassipetala	Annonaceae	A
278	P	P3	2000	-1.01	-0.00016	-0.82	2001	101	0.00801	26.56	Socratea	exorrhiza	Arecaceae	P
278	P	P3	2001	0	0	0	2002	101	0.00801	26.56	Socratea	exorrhiza	Arecaceae	P
278	P	P3	2002	0	0	0	2003	101	0.00801	26.56	Socratea	exorrhiza	Arecaceae	P
278	P	P3	2003	0	0	0	2004	101	0.00801	26.56	Socratea	exorrhiza	Arecaceae	P
28	P	P3	1997	1.16	0.00018	0.92	1998	101	0.00801	26.56	Socratea	exorrhiza	Arecaceae	P
28	P	P3	1998	0	0	0	1999	101	0.00801	26.56	Socratea	exorrhiza	Arecaceae	P
28	P	P3	1999	0	0	0	2000	101	0.00801	26.56	Socratea	exorrhiza	Arecaceae	P
28	P	P3	2000	0	0	0	2001	101	0.00801	26.56	Socratea	exorrhiza	Arecaceae	P
28	P	P3	2001	0	0	0	2002	101	0.00801	26.56	Socratea	exorrhiza	Arecaceae	P
28	P	P3	2002	0	0	0	2003	101	0.00801	26.56	Socratea	exorrhiza	Arecaceae	P
28	P	P3	2003	0	0	0	2004	101	0.00801	26.56	Socratea	exorrhiza	Arecaceae	P
28	P	P3	2004	0	0	0	2005	101	0.00801	26.56	Socratea	exorrhiza	Arecaceae	P
28	P	P3	2005	0	0	0	2006	101	0.00801	26.56	Socratea	exorrhiza	Arecaceae	P
28	P	P3	2006	0	0	0	2007	101	0.00801	26.56	Socratea	exorrhiza	Arecaceae	P
28	P	P3	2007	0	0	0	2008	101	0.00801	26.56	Socratea	exorrhiza	Arecaceae	P
28	P	P3	2008	0	0	0	2009	101	0.00801	26.56	Socratea	exorrhiza	Arecaceae	P
28	P	P3	2009	0	0	0	2010	101	0.00801	26.56	Socratea	exorrhiza	Arecaceae	P
28	P	P3	2010	0	0	0	2011	101	0.00801	26.56	Socratea	exorrhiza	Arecaceae	P
28	P	P3	2011	0	0	0	2012	101	0.00801	26.56	Socratea	exorrhiza	Arecaceae	P
28	P	P3	2012	0	0	0	2013	101	0.00801	26.56	Socratea	exorrhiza	Arecaceae	P
28	P	P3	2013	0	0	0	2014	101	0.00801	26.56	Socratea	exorrhiza	Arecaceae	P
284	P	P3	2000	1.01	0.00016	0.8	2001	101	0.00801	26.56	Euterpe	precatoria	Arecaceae	P
286	P	P3	2004	0.99	0.00016	0.79	2005	101	0.00801	26.56	Warszewiczia	coccinea	Rubiaceae	A
287	P	P3	1999	0.99	0.00016	0.79	2000	101	0.00801	26.56	Pinzona	coriacea	Dilleniaceae	L
287	P	P3	2000	0	0	0	2001	101	0.00801	26.56	Pinzona	coriacea	Dilleniaceae	L
289	P	P3	2000	1.01	0.00001	0.77	2001	101	0.00801	26.56	Warszewiczia	coccinea	Rubiaceae	A
299	P	P3	2003	0.98	0.00001	0.75	2004	101	0.00801	26.56	Protium	confusum	Burseraceae	A
359	P	P3	2004	0.99	0.00001	0.75	2005	101	0.00801	26.56	Tapirira	guianensis	Anacardiaceae	A
364	P	P3	2004	0.99	0.00001	0.75	2005	101	0.00801	26.56	Iriartea	deltoidea	Arecaceae	P
365	P	P3	2004	0.99	0.00001	0.75	2005	101	0.00801	26.56	Socratea	exorrhiza	Arecaceae	P
368	P	P3	2005	1.01	0.00001	0.76	2006	101	0.00801	26.56	Pouteria	calistophylla	Sapotaceae	A
375	P	P3	2007	0.99	0.00016	0.78	2008	101	0.00801	26.56	Faramea	parvibractea	Rubiaceae	A
375	P	P3	2008	0	0	0	2009	101	0.00801	26.56	Faramea	parvibractea	Rubiaceae	A
375	P	P3	2009	0	0	0	2010	101	0.00801	26.56	Faramea	parvibractea	Rubiaceae	A
375	P	P3	2010	0	0	0	2011	101	0.00801	26.56	Faramea	parvibractea	Rubiaceae	A
380	P	P3	2010	1.01	0.00016	0.8	2011	101	0.00801	26.56	Pentaclethra	macroloba	Fabaceae	A
380	P	P3	2011	0	0	0	2012	101	0.00801	26.56	Pentaclethra	macroloba	Fabaceae	A
380	P	P3	2012	0	0	0	2013	101	0.00801	26.56	Pentaclethra	macroloba	Fabaceae	A
381	P	P3	2006	1.01	0.00001	0.77	2007	101	0.00801	26.56	Anaxagorea	crassipetala	Annonaceae	A
382	P	P3	2007	0.99	0.00016	0.79	2008	101	0.00801	26.56	Guatteria	amplifolia	Annonaceae	A
389	P	P3	2009	0.99	0.00016	0.78	2010	101	0.00801	26.56	Socratea	exorrhiza	Arecaceae	P
389	P	P3	2010	0	0	0	2011	101	0.00801	26.56	Socratea	exorrhiza	Arecaceae	P
389	P	P3	2011	0	0	0	2012	101	0.00801	26.56	Socratea	exorrhiza	Arecaceae	P
404	P	P3	2009	0.99	0.00001	0.75	2010	101	0.00801	26.56	Maquira	guianensis	Moraceae	A
407	P	P3	2009	0.99	0.00001	0.75	2010	101	0.00801	26.56	Pourouma	bicolor	Urticaceae	A
408	P	P3	2009	0.99	0.00001	0.75	2010	101	0.00801	26.56	Warszewiczia	coccinea	Rubiaceae	A
411	P	P3	2010	1.01	0.00001	0.76	2011	101	0.00801	26.56	Faramea	parvibractea	Rubiaceae	A
416	P	P3	2012	0.99	0.00016	0.78	2013	101	0.00801	26.56	Faramea	parvibractea	Rubiaceae	A
416	P	P3	2013	0	0	0	2014	101	0.00801	26.56	Faramea	parvibractea	Rubiaceae	A
417	P	P3	2011	0.99	0.00001	0.75	2012	101	0.00801	26.56	Guarea	bullata	Meliaceae	A
419	P	P3	2011	0.99	0.00001	0.75	2012	101	0.00801	26.56	Pterocarpus	sp. A	Fabaceae	A
425	P	P3	2006	1.01	0.00001	0.77	2007	101	0.00801	26.56	Virola	sebifera	Myristicaceae	A
430	P	P3	2012	0.99	0.00001	0.75	2013	101	0.00801	26.56	Warszewiczia	coccinea	Rubiaceae	A
432	P	P3	2012	1	0.00001	0.76	2013	101	0.00801	26.56	Anaxagorea	crassipetala	Annonaceae	A
124	P	P4	1997	1.03	0.00016	0.82	1998	101	0.00801	26.56	Quararibea	bracteolosa	Malvaceae	A
124	P	P4	1998	0	0	0	1999	101	0.00801	26.56	Quararibea	bracteolosa	Malvaceae	A
208	P	P4	1997	1.03	0.00016	0.82	1998	101	0.00801	26.56	Anaxagorea	crassipetala	Annonaceae	A
208	P	P4	1998	0	0	0	1999	101	0.00801	26.56	Anaxagorea	crassipetala	Annonaceae	A
276	P	P4	1998	1.04	0.00016	0.82	1999	101	0.00801	26.56	Socratea	exorrhiza	Arecaceae	P
276	P	P4	2003	-1	-0.00016	-0.81	2004	101	0.00801	26.56	Socratea	exorrhiza	Arecaceae	P
286	P	P4	1999	0.97	0.00001	0.73	2000	101	0.00801	26.56	Miconia	punctata	Melastomataceae	A
290	P	P4	2002	1	0.00016	0.79	2003	101	0.00801	26.56	Pourouma	bicolor	Urticaceae	A
290	P	P4	2003	0	0	0	2004	101	0.00801	26.56	Pourouma	bicolor	Urticaceae	A
295	P	P4	2004	0.99	0.00016	0.78	2005	101	0.00801	26.56	Eschweilera	collinsii	Lecythidaceae	A
296	P	P4	2001	1	0.00001	0.76	2002	101	0.00801	26.56	Protium	panamense	Burseraceae	A
305	P	P4	2002	0.99	0.00001	0.75	2003	101	0.00801	26.56	Ocotea	laetevirens	Lauraceae	A
306	P	P4	2002	0.99	0.00001	0.75	2003	101	0.00801	26.56	Iriartea	deltoidea	Arecaceae	P
307	P	P4	2002	0.99	0.00001	0.75	2003	101	0.00801	26.56	Virola	sebifera	Myristicaceae	A
312	P	P4	2002	1	0.00001	0.76	2003	101	0.00801	26.56	Cassipourea	elliptica	Rhizophoraceae	A
326	P	P4	2012	1	0.00001	0.76	2013	101	0.00801	26.56	Inga	pezizifera	Fabaceae	A
366	P	P4	2006	1.01	0.00001	0.77	2007	101	0.00801	26.56	Iriartea	deltoidea	Arecaceae	P
380	P	P4	2006	1.02	0.00001	0.77	2007	101	0.00801	26.56	Socratea	exorrhiza	Arecaceae	P
382	P	P4	2008	1.01	0.00016	0.8	2009	101	0.00801	26.56	Anaxagorea	crassipetala	Annonaceae	A
382	P	P4	2009	0	0	0	2010	101	0.00801	26.56	Anaxagorea	crassipetala	Annonaceae	A
382	P	P4	2010	0	0	0	2011	101	0.00801	26.56	Anaxagorea	crassipetala	Annonaceae	A
382	P	P4	2011	0	0	0	2012	101	0.00801	26.56	Anaxagorea	crassipetala	Annonaceae	A
382	P	P4	2012	0	0	0	2013	101	0.00801	26.56	Anaxagorea	crassipetala	Annonaceae	A
382	P	P4	2013	0	0	0	2014	101	0.00801	26.56	Anaxagorea	crassipetala	Annonaceae	A
395	P	P4	2011	1	0.00016	0.79	2012	101	0.00801	26.56	Rinorea	deflexiflora	Violaceae	A
395	P	P4	2012	0	0	0	2013	101	0.00801	26.56	Rinorea	deflexiflora	Violaceae	A
395	P	P4	2013	0	0	0	2014	101	0.00801	26.56	Rinorea	deflexiflora	Violaceae	A
403	P	P4	2009	0.98	0.00001	0.75	2010	101	0.00801	26.56	Anaxagorea	crassipetala	Annonaceae	A
405	P	P4	2010	1	0.00001	0.76	2011	101	0.00801	26.56	Cecropia	obtusifolia	Urticaceae	A
407	P	P4	2010	1	0.00001	0.76	2011	101	0.00801	26.56	Inga	thibaudiana	Fabaceae	A
415	P	P4	2011	1	0.00001	0.76	2012	101	0.00801	26.56	Trichilia	septentrionalis	Meliaceae	A
417	P	P4	2013	0.97	0.00015	0.77	2014	101	0.00801	26.56	Ocotea	laetevirens	Lauraceae	A
425	P	P4	2013	0.97	0.00001	0.74	2014	101	0.00801	26.56	Protium	pittieri	Burseraceae	A
7	P	P4	2000	1.01	0.00016	0.8	2001	101	0.00801	26.56	Pentaclethra	macroloba	Fabaceae	A
7	P	P4	2001	0	0	0	2002	101	0.00801	26.56	Pentaclethra	macroloba	Fabaceae	A
7	P	P4	2003	1	0.00016	0.79	2004	101	0.00801	26.56	Pentaclethra	macroloba	Fabaceae	A
7	P	P4	2004	0	0	0	2005	101	0.00801	26.56	Pentaclethra	macroloba	Fabaceae	A
7	P	P4	2005	0	0	0	2006	101	0.00801	26.56	Pentaclethra	macroloba	Fabaceae	A
7	P	P4	2006	0	0	0	2007	101	0.00801	26.56	Pentaclethra	macroloba	Fabaceae	A
88	P	P4	1997	0	0	0	1998	101	0.00801	26.56	Cassipourea	elliptica	Rhizophoraceae	A
88	P	P4	1998	0	0	0	1999	101	0.00801	26.56	Cassipourea	elliptica	Rhizophoraceae	A
311	P	P5	2000	1.03	0.00016	0.81	2001	101	0.00801	26.56	Warszewiczia	coccinea	Rubiaceae	A
311	P	P5	2001	0	0	0	2002	101	0.00801	26.56	Warszewiczia	coccinea	Rubiaceae	A
311	P	P5	2002	0	0	0	2003	101	0.00801	26.56	Warszewiczia	coccinea	Rubiaceae	A
311	P	P5	2003	0	0	0	2004	101	0.00801	26.56	Warszewiczia	coccinea	Rubiaceae	A
311	P	P5	2004	0	0	0	2005	101	0.00801	26.56	Warszewiczia	coccinea	Rubiaceae	A
311	P	P5	2005	0	0	0	2006	101	0.00801	26.56	Warszewiczia	coccinea	Rubiaceae	A
311	P	P5	2006	0	0	0	2007	101	0.00801	26.56	Warszewiczia	coccinea	Rubiaceae	A
311	P	P5	2007	0	0	0	2008	101	0.00801	26.56	Warszewiczia	coccinea	Rubiaceae	A
311	P	P5	2008	0	0	0	2009	101	0.00801	26.56	Warszewiczia	coccinea	Rubiaceae	A
311	P	P5	2009	0	0	0	2010	101	0.00801	26.56	Warszewiczia	coccinea	Rubiaceae	A
322	P	P5	2013	0.97	0.00015	0.77	2014	101	0.00801	26.56	Vouarana	anomala	Sapindaceae	A
324	P	P5	2001	1	0.00016	0.79	2002	101	0.00801	26.56	Euterpe	precatoria	Arecaceae	P
324	P	P5	2002	0	0	0	2003	101	0.00801	26.56	Euterpe	precatoria	Arecaceae	P
326	P	P5	1999	0.97	0.00001	0.73	2000	101	0.00801	26.56	Carapa	nicaraguensis	Meliaceae	A
330	P	P5	2002	0.98	0.00016	0.78	2003	101	0.00801	26.56	Chrysophyllum	colombianum	Sapotaceae	A
337	P	P5	2005	0.97	0.00015	0.77	2006	101	0.00801	26.56	Cassipourea	elliptica	Rhizophoraceae	A
337	P	P5	2006	0	0	0	2007	101	0.00801	26.56	Cassipourea	elliptica	Rhizophoraceae	A
354	P	P5	2005	0.97	0.00001	0.74	2006	101	0.00801	26.56	Pentaclethra	macroloba	Fabaceae	A
375	P	P5	2007	1.02	0.00016	0.81	2008	101	0.00801	26.56	Cassipourea	elliptica	Rhizophoraceae	A
380	P	P5	2007	1.01	0.00016	0.8	2008	101	0.00801	26.56	Theobroma	simiarum	Malvaceae	A
388	P	P5	2008	1.01	0.00016	0.8	2009	101	0.00801	26.56	Cassipourea	elliptica	Rhizophoraceae	A
388	P	P5	2009	0	0	0	2010	101	0.00801	26.56	Cassipourea	elliptica	Rhizophoraceae	A
388	P	P5	2010	0	0	0	2011	101	0.00801	26.56	Cassipourea	elliptica	Rhizophoraceae	A
388	P	P5	2011	0	0	0	2012	101	0.00801	26.56	Cassipourea	elliptica	Rhizophoraceae	A
402	P	P5	2009	0.96	0.00001	0.73	2010	101	0.00801	26.56	Ampelocera	macrocarpa	Ulmaceae	A
402	P	P5	2010	0	0	0	2011	101	0.00801	26.56	Ampelocera	macrocarpa	Ulmaceae	A
405	P	P5	2011	1.04	0.00016	0.82	2012	101	0.00801	26.56	Guatteria	amplifolia	Annonaceae	A
435	P	P5	2013	0.97	0.00001	0.74	2014	101	0.00801	26.56	Socratea	exorrhiza	Arecaceae	P
56	P	P5	2000	1.03	0.00016	0.82	2001	101	0.00801	26.56	Warszewiczia	coccinea	Rubiaceae	A
56	P	P5	2001	0	0	0	2002	101	0.00801	26.56	Warszewiczia	coccinea	Rubiaceae	A
99	P	P5	1998	1	0.00016	0.79	1999	101	0.00801	26.56	Pouteria	calistophylla	Sapotaceae	A
99	P	P5	1999	0	0	0	2000	101	0.00801	26.56	Pouteria	calistophylla	Sapotaceae	A
216	P	P6	1997	0	0	0	1998	101	0.00801	26.56	Virola	sebifera	Myristicaceae	A
290	P	P6	1997	0	0	0	1998	101	0.00801	26.56	Euterpe	precatoria	Arecaceae	P
290	P	P6	1998	0	0	0	1999	101	0.00801	26.56	Euterpe	precatoria	Arecaceae	P
290	P	P6	1999	0	0	0	2000	101	0.00801	26.56	Euterpe	precatoria	Arecaceae	P
290	P	P6	2000	0	0	0	2001	101	0.00801	26.56	Euterpe	precatoria	Arecaceae	P
298	P	P6	1997	1.01	0.00001	0.76	1998	101	0.00801	26.56	Tapirira	guianensis	Anacardiaceae	A
300	P	P6	1998	0.93	0.00001	0.71	1999	101	0.00801	26.56	Lacmellea	panamensis	Apocynaceae	A
301	P	P6	1998	0.93	0.00001	0.71	1999	101	0.00801	26.56	Protium	pittieri	Burseraceae	A
303	P	P6	1998	0.93	0.00001	0.71	1999	101	0.00801	26.56	Socratea	exorrhiza	Arecaceae	P
311	P	P6	1999	1	0.00001	0.76	2000	101	0.00801	26.56	Preslianthus	pittieri	Capparaceae	A
313	P	P6	2000	1.04	0.00016	0.82	2001	101	0.00801	26.56	Ormosia		Fabaceae	A
326	P	P6	2001	1	0.00001	0.76	2002	101	0.00801	26.56	Warszewiczia	coccinea	Rubiaceae	A
329	P	P6	2002	0.99	0.00001	0.75	2003	101	0.00801	26.56	Warszewiczia	coccinea	Rubiaceae	A
336	P	P6	2003	1.01	0.00001	0.76	2004	101	0.00801	26.56	Warszewiczia	coccinea	Rubiaceae	A
338	P	P6	2003	1	0.00001	0.76	2004	101	0.00801	26.56	Euterpe	precatoria	Arecaceae	P
354	P	P6	2010	0.95	0.00001	0.72	2011	101	0.00801	26.56	Pourouma	bicolor	Urticaceae	A
389	P	P6	2004	0.96	0.00001	0.73	2005	101	0.00801	26.56	Coussarea	hondensis	Rubiaceae	A
392	P	P6	2005	1.01	0.00016	0.8	2006	101	0.00801	26.56	Protium	pittieri	Burseraceae	A
392	P	P6	2006	0	0	0	2007	101	0.00801	26.56	Protium	pittieri	Burseraceae	A
408	P	P6	2007	1.02	0.00001	0.78	2008	101	0.00801	26.56	Miconia	commutata	Melastomataceae	A
420	P	P6	2008	1.01	0.00001	0.76	2009	101	0.00801	26.56	Garcinia	intermedia	Clusiaceae	A
420	P	P6	2009	0	0	0	2010	101	0.00801	26.56	Garcinia	intermedia	Clusiaceae	A
420	P	P6	2010	0	0	0	2011	101	0.00801	26.56	Garcinia	intermedia	Clusiaceae	A
420	P	P6	2011	0	0	0	2012	101	0.00801	26.56	Garcinia	intermedia	Clusiaceae	A
423	P	P6	2009	0.97	0.00001	0.73	2010	101	0.00801	26.56	Casearia	arborea	Salicaceae	A
428	P	P6	1999	0.99	0.00001	0.75	2000	101	0.00801	26.56	Euterpe	precatoria	Arecaceae	P
44	P	P6	1998	0.93	0.00015	0.74	1999	101	0.00801	26.56	Pourouma	bicolor	Urticaceae	A
447	P	P6	2013	0.97	0.00001	0.74	2014	101	0.00801	26.56	Pentaclethra	macroloba	Fabaceae	A
448	P	P6	2013	0.97	0.00001	0.74	2014	101	0.00801	26.56	Dystovomita	paniculata	Clusiaceae	A
456	P	P6	2013	0.97	0.00001	0.74	2014	101	0.00801	26.56	Iriartea	deltoidea	Arecaceae	P
62	P	P6	1997	0	0	0	1998	101	0.00801	26.56	Warszewiczia	coccinea	Rubiaceae	A
62	P	P6	1998	0	0	0	1999	101	0.00801	26.56	Warszewiczia	coccinea	Rubiaceae	A
62	P	P6	1999	0	0	0	2000	101	0.00801	26.56	Warszewiczia	coccinea	Rubiaceae	A
62	P	P6	2000	0	0	0	2001	101	0.00801	26.56	Warszewiczia	coccinea	Rubiaceae	A
62	P	P6	2001	0	0	0	2002	101	0.00801	26.56	Warszewiczia	coccinea	Rubiaceae	A
62	P	P6	2002	0	0	0	2003	101	0.00801	26.56	Warszewiczia	coccinea	Rubiaceae	A
108	A	A1	2000	-1	-0.00016	-0.82	2001	102	0.00817	27.37	Guatteria	amplifolia	Annonaceae	A
113	A	A1	2002	0.99	0.00016	0.8	2003	102	0.00817	27.37	Rinorea	deflexiflora	Violaceae	A
113	A	A1	2003	0	0	0	2004	102	0.00817	27.37	Rinorea	deflexiflora	Violaceae	A
113	A	A1	2004	0	0	0	2005	102	0.00817	27.37	Rinorea	deflexiflora	Violaceae	A
113	A	A1	2005	0	0	0	2006	102	0.00817	27.37	Rinorea	deflexiflora	Violaceae	A
115	A	A1	1998	1.98	0.00031	1.59	1999	102	0.00817	27.37	Guarea	bullata	Meliaceae	A
129	A	A1	2009	1.02	0.00016	0.82	2010	102	0.00817	27.37	Zygia	gigantifoliola	Fabaceae	A
129	A	A1	2010	0	0	0	2011	102	0.00817	27.37	Zygia	gigantifoliola	Fabaceae	A
129	A	A1	2011	0	0	0	2012	102	0.00817	27.37	Zygia	gigantifoliola	Fabaceae	A
129	A	A1	2012	0	0	0	2013	102	0.00817	27.37	Zygia	gigantifoliola	Fabaceae	A
129	A	A1	2013	0	0	0	2014	102	0.00817	27.37	Zygia	gigantifoliola	Fabaceae	A
141	A	A1	1998	0.99	0.00016	0.8	1999	102	0.00817	27.37	Guarea	rhopalocarpa	Meliaceae	A
141	A	A1	1999	0	0	0	2000	102	0.00817	27.37	Guarea	rhopalocarpa	Meliaceae	A
141	A	A1	2000	0	0	0	2001	102	0.00817	27.37	Guarea	rhopalocarpa	Meliaceae	A
141	A	A1	2001	0	0	0	2002	102	0.00817	27.37	Guarea	rhopalocarpa	Meliaceae	A
151	A	A1	1999	1.01	0.00016	0.82	2000	102	0.00817	27.37	Brosimum	lactescens	Moraceae	A
16	A	A1	1998	0.99	0.00016	0.8	1999	102	0.00817	27.37	Preslianthus	pittieri	Capparaceae	A
16	A	A1	1999	0	0	0	2000	102	0.00817	27.37	Preslianthus	pittieri	Capparaceae	A
172	A	A1	2003	-1	-0.00016	-0.82	2004	102	0.00817	27.37	Rinorea	deflexiflora	Violaceae	A
182	A	A1	1999	2.04	0.00017	1.6	2000	102	0.00817	27.37	Pentaclethra	macroloba	Fabaceae	A
185	A	A1	2003	1	0.00016	0.81	2004	102	0.00817	27.37	Naucleopsis	naga	Moraceae	A
185	A	A1	2004	0	0	0	2005	102	0.00817	27.37	Naucleopsis	naga	Moraceae	A
187	A	A1	2002	1.99	0.00032	1.59	2003	102	0.00817	27.37	Preslianthus	pittieri	Capparaceae	A
188	A	A1	2003	2.01	0.00017	1.57	2004	102	0.00817	27.37	Quararibea	bracteolosa	Malvaceae	A
189	A	A1	2002	1.99	0.00017	1.56	2003	102	0.00817	27.37	Anaxagorea	crassipetala	Annonaceae	A
213	A	A1	2005	2.02	0.00017	1.58	2006	102	0.00817	27.37	Apeiba	membranacea	Malvaceae	A
215	A	A1	2006	1.01	0.00016	0.82	2007	102	0.00817	27.37	Swartzia	ochnacea	Fabaceae	A
215	A	A1	2008	-0.99	-0.00016	-0.82	2009	102	0.00817	27.37	Swartzia	ochnacea	Fabaceae	A
215	A	A1	2009	0	0	0	2010	102	0.00817	27.37	Swartzia	ochnacea	Fabaceae	A
223	A	A1	2008	1	0.00016	0.8	2009	102	0.00817	27.37	Rinorea	deflexiflora	Violaceae	A
223	A	A1	2009	0	0	0	2010	102	0.00817	27.37	Rinorea	deflexiflora	Violaceae	A
225	A	A1	2008	0.99	0.00016	0.8	2009	102	0.00817	27.37	Guatteria	amplifolia	Annonaceae	A
225	A	A1	2009	0	0	0	2010	102	0.00817	27.37	Guatteria	amplifolia	Annonaceae	A
226	A	A1	2007	1.98	0.00017	1.55	2008	102	0.00817	27.37	Anaxagorea	crassipetala	Annonaceae	A
233	A	A1	2008	1.97	0.00017	1.54	2009	102	0.00817	27.37	Naucleopsis	naga	Moraceae	A
234	A	A1	2009	1.02	0.00016	0.82	2010	102	0.00817	27.37	Anaxagorea	crassipetala	Annonaceae	A
25	A	A1	1998	1.98	0.00031	1.59	1999	102	0.00817	27.37	Rinorea	deflexiflora	Violaceae	A
254	A	A1	2011	1.98	0.00017	1.55	2012	102	0.00817	27.37	Guarea	bullata	Meliaceae	A
259	A	A1	2012	2	0.00017	1.57	2013	102	0.00817	27.37	Goethalsia	meiantha	Malvaceae	A
54	A	A1	2000	0.99	0.00016	0.8	2001	102	0.00817	27.37	Annona	subnubila	Annonaceae	A
91	A	A1	1997	0	0	0	1998	102	0.00817	27.37	Colubrina	spinosa	Rhamnaceae	A
91	A	A1	1998	0	0	0	1999	102	0.00817	27.37	Colubrina	spinosa	Rhamnaceae	A
91	A	A1	1999	0	0	0	2000	102	0.00817	27.37	Colubrina	spinosa	Rhamnaceae	A
91	A	A1	2000	0	0	0	2001	102	0.00817	27.37	Colubrina	spinosa	Rhamnaceae	A
91	A	A1	2001	0	0	0	2002	102	0.00817	27.37	Colubrina	spinosa	Rhamnaceae	A
99	A	A1	1998	0.99	0.00016	0.8	1999	102	0.00817	27.37	Rauvolfia	purpurascens	Apocynaceae	A
99	A	A1	1999	0	0	0	2000	102	0.00817	27.37	Rauvolfia	purpurascens	Apocynaceae	A
99	A	A1	2000	0	0	0	2001	102	0.00817	27.37	Rauvolfia	purpurascens	Apocynaceae	A
99	A	A1	2001	0	0	0	2002	102	0.00817	27.37	Rauvolfia	purpurascens	Apocynaceae	A
133	A	A2	1997	1.01	0.00016	0.81	1998	102	0.00817	27.37	Faramea	parvibractea	Rubiaceae	A
14	A	A2	2001	1	0.00016	0.8	2002	102	0.00817	27.37	Anaxagorea	crassipetala	Annonaceae	A
14	A	A2	2002	0	0	0	2003	102	0.00817	27.37	Anaxagorea	crassipetala	Annonaceae	A
151	A	A2	2004	0.98	0.00016	0.79	2005	102	0.00817	27.37	Siparuna	cuspidata	Siparunaceae	A
153	A	A2	1997	0	0	0	1998	102	0.00817	27.37	Socratea	exorrhiza	Arecaceae	P
176	A	A2	1997	1.01	0.00016	0.81	1998	102	0.00817	27.37	Anaxagorea	crassipetala	Annonaceae	A
176	A	A2	1998	0	0	0	1999	102	0.00817	27.37	Anaxagorea	crassipetala	Annonaceae	A
176	A	A2	1999	0	0	0	2000	102	0.00817	27.37	Anaxagorea	crassipetala	Annonaceae	A
176	A	A2	2000	0	0	0	2001	102	0.00817	27.37	Anaxagorea	crassipetala	Annonaceae	A
186	A	A2	2010	0.99	0.00016	0.8	2011	102	0.00817	27.37	Meliosma	donnellsmithii	Sabiaceae	A
186	A	A2	2011	0	0	0	2012	102	0.00817	27.37	Meliosma	donnellsmithii	Sabiaceae	A
186	A	A2	2012	0	0	0	2013	102	0.00817	27.37	Meliosma	donnellsmithii	Sabiaceae	A
186	A	A2	2013	0	0	0	2014	102	0.00817	27.37	Meliosma	donnellsmithii	Sabiaceae	A
213	A	A2	2003	1.01	0.00016	0.81	2004	102	0.00817	27.37	Miconia	stevensiana	Melastomataceae	A
22	A	A2	1998	1.98	0.00031	1.59	1999	102	0.00817	27.37	Eugenia	selvana	Myrtaceae	A
256	A	A2	1997	1.98	0.00017	1.55	1998	102	0.00817	27.37	Socratea	exorrhiza	Arecaceae	P
257	A	A2	1998	1.98	0.00031	1.58	1999	102	0.00817	27.37	Anaxagorea	crassipetala	Annonaceae	A
261	A	A2	1998	1.98	0.00017	1.55	1999	102	0.00817	27.37	Protium	panamense	Burseraceae	A
264	A	A2	2002	1	0.00016	0.8	2003	102	0.00817	27.37	Anaxagorea	crassipetala	Annonaceae	A
264	A	A2	2003	0	0	0	2004	102	0.00817	27.37	Anaxagorea	crassipetala	Annonaceae	A
264	A	A2	2004	0	0	0	2005	102	0.00817	27.37	Anaxagorea	crassipetala	Annonaceae	A
264	A	A2	2005	0	0	0	2006	102	0.00817	27.37	Anaxagorea	crassipetala	Annonaceae	A
264	A	A2	2006	0	0	0	2007	102	0.00817	27.37	Anaxagorea	crassipetala	Annonaceae	A
271	A	A2	2003	1.01	0.00016	0.82	2004	102	0.00817	27.37	Guatteria	amplifolia	Annonaceae	A
271	A	A2	2004	0	0	0	2005	102	0.00817	27.37	Guatteria	amplifolia	Annonaceae	A
271	A	A2	2005	0	0	0	2006	102	0.00817	27.37	Guatteria	amplifolia	Annonaceae	A
271	A	A2	2006	0	0	0	2007	102	0.00817	27.37	Guatteria	amplifolia	Annonaceae	A
280	A	A2	2004	1.95	0.00031	1.56	2005	102	0.00817	27.37	Apeiba	membranacea	Malvaceae	A
281	A	A2	2003	2.02	0.00017	1.58	2004	102	0.00817	27.37	Vochysia	ferruginea	Vochysiaceae	A
284	A	A2	2003	2.02	0.00017	1.58	2004	102	0.00817	27.37	Vochysia	ferruginea	Vochysiaceae	A
306	A	A2	2005	2.02	0.00032	1.61	2006	102	0.00817	27.37	Anaxagorea	crassipetala	Annonaceae	A
316	A	A2	2006	2.01	0.00032	1.6	2007	102	0.00817	27.37	Anaxagorea	crassipetala	Annonaceae	A
327	A	A2	2007	2	0.00017	1.57	2008	102	0.00817	27.37	Anaxagorea	crassipetala	Annonaceae	A
328	A	A2	2008	0.99	0.00016	0.8	2009	102	0.00817	27.37	Anaxagorea	crassipetala	Annonaceae	A
335	A	A2	2009	1.01	0.00016	0.82	2010	102	0.00817	27.37	Socratea	exorrhiza	Arecaceae	P
336	A	A2	2008	1.98	0.00017	1.55	2009	102	0.00817	27.37	Casearia	arborea	Salicaceae	A
339	A	A2	2010	0.99	0.00016	0.8	2011	102	0.00817	27.37	Anaxagorea	crassipetala	Annonaceae	A
339	A	A2	2011	0	0	0	2012	102	0.00817	27.37	Anaxagorea	crassipetala	Annonaceae	A
342	A	A2	2011	1.99	0.00032	1.59	2012	102	0.00817	27.37	Anaxagorea	crassipetala	Annonaceae	A
342	A	A2	2012	0	0	0	2013	102	0.00817	27.37	Anaxagorea	crassipetala	Annonaceae	A
342	A	A2	2013	0	0	0	2014	102	0.00817	27.37	Anaxagorea	crassipetala	Annonaceae	A
343	A	A2	2010	1.98	0.00017	1.55	2011	102	0.00817	27.37	Guatteria	amplifolia	Annonaceae	A
350	A	A2	2011	2	0.00017	1.57	2012	102	0.00817	27.37	Theobroma	simiarum	Malvaceae	A
350	A	A2	2012	0	0	0	2013	102	0.00817	27.37	Theobroma	simiarum	Malvaceae	A
351	A	A2	2000	1.99	0.00017	1.56	2001	102	0.00817	27.37	Anaxagorea	crassipetala	Annonaceae	A
356	A	A2	2013	1.95	0.00017	1.52	2014	102	0.00817	27.37	Protium	pittieri	Burseraceae	A
54	A	A2	2001	-10.97	-0.00185	-9.83	2002	102	0.00817	27.37	Anaxagorea	crassipetala	Annonaceae	A
80	A	A2	1997	0	0	0	1998	102	0.00817	27.37	Socratea	exorrhiza	Arecaceae	P
80	A	A2	1998	0	0	0	1999	102	0.00817	27.37	Socratea	exorrhiza	Arecaceae	P
80	A	A2	1999	0	0	0	2000	102	0.00817	27.37	Socratea	exorrhiza	Arecaceae	P
80	A	A2	2000	0	0	0	2001	102	0.00817	27.37	Socratea	exorrhiza	Arecaceae	P
192	A	A3	2001	1	0.00016	0.81	2002	102	0.00817	27.37	Rinorea	deflexiflora	Violaceae	A
218	A	A3	1998	1.98	0.00017	1.55	1999	102	0.00817	27.37				L
218	A	A3	1999	0	0	0	2000	102	0.00817	27.37				L
227	A	A3	2001	2.01	0.00032	1.6	2002	102	0.00817	27.37	Coussarea	hondensis	Rubiaceae	A
229	A	A3	2001	2.01	0.00017	1.57	2002	102	0.00817	27.37	Euterpe	precatoria	Arecaceae	P
232	A	A3	2001	2.01	0.00017	1.57	2002	102	0.00817	27.37	Hernandia	didymantha	Hernandiaceae	A
234	A	A3	2002	1.99	0.00017	1.56	2003	102	0.00817	27.37	Pinzona	coriacea	Dilleniaceae	L
267	A	A3	2006	2.01	0.00032	1.61	2007	102	0.00817	27.37	Apeiba	membranacea	Malvaceae	A
275	A	A3	2009	1.99	0.00032	1.59	2010	102	0.00817	27.37	Rinorea	deflexiflora	Violaceae	A
275	A	A3	2010	0	0	0	2011	102	0.00817	27.37	Rinorea	deflexiflora	Violaceae	A
276	A	A3	2008	0.99	0.00016	0.8	2009	102	0.00817	27.37	Colubrina	spinosa	Rhamnaceae	A
276	A	A3	2009	0	0	0	2010	102	0.00817	27.37	Colubrina	spinosa	Rhamnaceae	A
276	A	A3	2010	0	0	0	2011	102	0.00817	27.37	Colubrina	spinosa	Rhamnaceae	A
276	A	A3	2011	0	0	0	2012	102	0.00817	27.37	Colubrina	spinosa	Rhamnaceae	A
276	A	A3	2012	0	0	0	2013	102	0.00817	27.37	Colubrina	spinosa	Rhamnaceae	A
276	A	A3	2013	0	0	0	2014	102	0.00817	27.37	Colubrina	spinosa	Rhamnaceae	A
278	A	A3	2008	1	0.00016	0.81	2009	102	0.00817	27.37	Anaxagorea	crassipetala	Annonaceae	A
279	A	A3	2007	1.98	0.00017	1.55	2008	102	0.00817	27.37	Ocotea	insularis	Lauraceae	A
285	A	A3	2008	2	0.00017	1.57	2009	102	0.00817	27.37	Garcinia	intermedia	Clusiaceae	A
286	A	A3	2010	1	0.00016	0.81	2011	102	0.00817	27.37	Warszewiczia	coccinea	Rubiaceae	A
287	A	A3	2009	2	0.00017	1.57	2010	102	0.00817	27.37	Pentaclethra	macroloba	Fabaceae	A
293	A	A3	2011	1.99	0.00017	1.56	2012	102	0.00817	27.37	Pentaclethra	macroloba	Fabaceae	A
295	A	A3	2013	0.98	0.00016	0.79	2014	102	0.00817	27.37	Ampelocera	macrocarpa	Ulmaceae	A
301	A	A3	2013	1.96	0.00017	1.54	2014	102	0.00817	27.37	Virola	sebifera	Myristicaceae	A
35	A	A3	2000	1	0.00016	0.81	2001	102	0.00817	27.37	Colubrina	spinosa	Rhamnaceae	A
73	A	A3	1997	1.1	0.00018	0.89	1998	102	0.00817	27.37	Mabea	occidentalis	Euphorbiaceae	A
73	A	A3	1998	0	0	0	1999	102	0.00817	27.37	Mabea	occidentalis	Euphorbiaceae	A
73	A	A3	1999	0	0	0	2000	102	0.00817	27.37	Mabea	occidentalis	Euphorbiaceae	A
73	A	A3	2000	0	0	0	2001	102	0.00817	27.37	Mabea	occidentalis	Euphorbiaceae	A
95	A	A3	2007	1	0.00016	0.8	2008	102	0.00817	27.37	Chrysophyllum	venezuelanense	Sapotaceae	A
95	A	A3	2008	0	0	0	2009	102	0.00817	27.37	Chrysophyllum	venezuelanense	Sapotaceae	A
95	A	A3	2009	0	0	0	2010	102	0.00817	27.37	Chrysophyllum	venezuelanense	Sapotaceae	A
95	A	A3	2010	0	0	0	2011	102	0.00817	27.37	Chrysophyllum	venezuelanense	Sapotaceae	A
95	A	A3	2011	0	0	0	2012	102	0.00817	27.37	Chrysophyllum	venezuelanense	Sapotaceae	A
95	A	A3	2012	0	0	0	2013	102	0.00817	27.37	Chrysophyllum	venezuelanense	Sapotaceae	A
95	A	A3	2013	0	0	0	2014	102	0.00817	27.37	Chrysophyllum	venezuelanense	Sapotaceae	A
12	A	A4	1997	0.94	0.00015	0.76	1998	102	0.00817	27.37	Coussarea	hondensis	Rubiaceae	A
208	A	A4	2004	1.97	0.00031	1.58	2005	102	0.00817	27.37	Protium	panamense	Burseraceae	A
210	A	A4	2000	1.01	0.00016	0.81	2001	102	0.00817	27.37	Preslianthus	pittieri	Capparaceae	A
211	A	A4	1999	0.99	0.00016	0.8	2000	102	0.00817	27.37	Goethalsia	meiantha	Malvaceae	A
211	A	A4	2000	0	0	0	2001	102	0.00817	27.37	Goethalsia	meiantha	Malvaceae	A
211	A	A4	2001	0	0	0	2002	102	0.00817	27.37	Goethalsia	meiantha	Malvaceae	A
218	A	A4	2003	1.99	0.00032	1.59	2004	102	0.00817	27.37	Virola	sebifera	Myristicaceae	A
224	A	A4	2002	2	0.00017	1.57	2003	102	0.00817	27.37	Socratea	exorrhiza	Arecaceae	P
224	A	A4	2003	0	0	0	2004	102	0.00817	27.37	Socratea	exorrhiza	Arecaceae	P
254	A	A4	2011	1.99	0.00017	1.56	2012	102	0.00817	27.37	Apeiba	membranacea	Malvaceae	A
265	A	A4	2006	2.09	0.00033	1.67	2007	102	0.00817	27.37	Virola	sebifera	Myristicaceae	A
273	A	A4	2009	1.98	0.00031	1.58	2010	102	0.00817	27.37	Rinorea	deflexiflora	Violaceae	A
276	A	A4	2007	1.97	0.00017	1.54	2008	102	0.00817	27.37	Pentaclethra	macroloba	Fabaceae	A
277	A	A4	2008	2.01	0.00017	1.57	2009	102	0.00817	27.37	Pentaclethra	macroloba	Fabaceae	A
280	A	A4	2008	2.01	0.00017	1.57	2009	102	0.00817	27.37	Ocotea	macropoda	Lauraceae	A
287	A	A4	2011	1.99	0.00017	1.56	2012	102	0.00817	27.37	Socratea	exorrhiza	Arecaceae	P
287	A	A4	2012	0	0	0	2013	102	0.00817	27.37	Socratea	exorrhiza	Arecaceae	P
141	A	A5	2000	1.03	0.00016	0.83	2001	102	0.00817	27.37	Preslianthus	pittieri	Capparaceae	A
141	A	A5	2001	0	0	0	2002	102	0.00817	27.37	Preslianthus	pittieri	Capparaceae	A
141	A	A5	2002	0	0	0	2003	102	0.00817	27.37	Preslianthus	pittieri	Capparaceae	A
141	A	A5	2003	0	0	0	2004	102	0.00817	27.37	Preslianthus	pittieri	Capparaceae	A
141	A	A5	2004	0	0	0	2005	102	0.00817	27.37	Preslianthus	pittieri	Capparaceae	A
141	A	A5	2005	0	0	0	2006	102	0.00817	27.37	Preslianthus	pittieri	Capparaceae	A
216	A	A5	2004	0.99	0.00016	0.8	2005	102	0.00817	27.37	Zygia	gigantifoliola	Fabaceae	A
216	A	A5	2005	0	0	0	2006	102	0.00817	27.37	Zygia	gigantifoliola	Fabaceae	A
216	A	A5	2006	0	0	0	2007	102	0.00817	27.37	Zygia	gigantifoliola	Fabaceae	A
216	A	A5	2007	0	0	0	2008	102	0.00817	27.37	Zygia	gigantifoliola	Fabaceae	A
216	A	A5	2008	0	0	0	2009	102	0.00817	27.37	Zygia	gigantifoliola	Fabaceae	A
216	A	A5	2009	0	0	0	2010	102	0.00817	27.37	Zygia	gigantifoliola	Fabaceae	A
216	A	A5	2010	0	0	0	2011	102	0.00817	27.37	Zygia	gigantifoliola	Fabaceae	A
216	A	A5	2011	0	0	0	2012	102	0.00817	27.37	Zygia	gigantifoliola	Fabaceae	A
216	A	A5	2012	0	0	0	2013	102	0.00817	27.37	Zygia	gigantifoliola	Fabaceae	A
216	A	A5	2013	0	0	0	2014	102	0.00817	27.37	Zygia	gigantifoliola	Fabaceae	A
222	A	A5	2000	2.07	0.00018	1.62	2001	102	0.00817	27.37	Iriartea	deltoidea	Arecaceae	P
225	A	A5	2002	1	0.00016	0.8	2003	102	0.00817	27.37	Iriartea	deltoidea	Arecaceae	P
226	A	A5	2002	1.99	0.00032	1.59	2003	102	0.00817	27.37	Inga	acuminata	Fabaceae	A
231	A	A5	2003	0.99	0.00016	0.8	2004	102	0.00817	27.37	Socratea	exorrhiza	Arecaceae	P
232	A	A5	2002	1.99	0.00017	1.56	2003	102	0.00817	27.37	Guarea	bullata	Meliaceae	A
233	A	A5	2003	1.98	0.00031	1.59	2004	102	0.00817	27.37	Pourouma	minor	Urticaceae	A
239	A	A5	2004	1.99	0.00032	1.59	2005	102	0.00817	27.37	Iriartea	deltoidea	Arecaceae	P
259	A	A5	2005	1.94	0.00031	1.55	2006	102	0.00817	27.37	Goethalsia	meiantha	Malvaceae	A
266	A	A5	2005	1.94	0.00017	1.52	2006	102	0.00817	27.37	Iriartea	deltoidea	Arecaceae	P
270	A	A5	2007	2.02	0.00032	1.61	2008	102	0.00817	27.37	Hernandia	didymantha	Hernandiaceae	A
279	A	A5	2008	2.03	0.00017	1.59	2009	102	0.00817	27.37	Pentaclethra	macroloba	Fabaceae	A
281	A	A5	2008	2.01	0.00017	1.57	2009	102	0.00817	27.37	Iriartea	deltoidea	Arecaceae	P
283	A	A5	2008	2.01	0.00017	1.57	2009	102	0.00817	27.37	Dussia	macroprophyllata	Fabaceae	A
284	A	A5	2009	1.97	0.00031	1.57	2010	102	0.00817	27.37	Virola	sebifera	Myristicaceae	A
288	A	A5	2011	2	0.00032	1.6	2012	102	0.00817	27.37	Palicourea	calidicola	Rubiaceae	A
37	A	A5	2001	0.99	0.00016	0.8	2002	102	0.00817	27.37	Preslianthus	pittieri	Capparaceae	A
37	A	A5	2003	-0.99	-0.00016	-0.82	2004	102	0.00817	27.37	Preslianthus	pittieri	Capparaceae	A
104	A	A6	1997	0	0	0	1998	102	0.00817	27.37	Guarea	rhopalocarpa	Meliaceae	A
104	A	A6	1998	0	0	0	1999	102	0.00817	27.37	Guarea	rhopalocarpa	Meliaceae	A
104	A	A6	1999	0	0	0	2000	102	0.00817	27.37	Guarea	rhopalocarpa	Meliaceae	A
104	A	A6	2000	0	0	0	2001	102	0.00817	27.37	Guarea	rhopalocarpa	Meliaceae	A
104	A	A6	2002	-0.99	-0.00016	-0.81	2003	102	0.00817	27.37	Guarea	rhopalocarpa	Meliaceae	A
122	A	A6	1997	0	0	0	1998	102	0.00817	27.37	Coussarea	hondensis	Rubiaceae	A
133	A	A6	2000	1.03	0.00016	0.83	2001	102	0.00817	27.37	Minquartia	guianensis	Coulaceae	A
147	A	A6	1997	0	0	0	1998	102	0.00817	27.37	Heisteria	concinna	Erythropalaceae	A
148	A	A6	1998	0.9	0.00014	0.73	1999	102	0.00817	27.37	Rauvolfia	purpurascens	Apocynaceae	A
167	A	A6	1997	2.03	0.00032	1.62	1998	102	0.00817	27.37	Protium	pittieri	Burseraceae	A
222	A	A6	1998	0.9	0.00014	0.73	1999	102	0.00817	27.37	Pentaclethra	macroloba	Fabaceae	A
230	A	A6	2000	2.06	0.00033	1.64	2001	102	0.00817	27.37	Minquartia	guianensis	Coulaceae	A
232	A	A6	1999	1.99	0.00017	1.56	2000	102	0.00817	27.37	Socratea	exorrhiza	Arecaceae	P
235	A	A6	2000	1.03	0.00016	0.83	2001	102	0.00817	27.37	Rauvolfia	purpurascens	Apocynaceae	A
238	A	A6	2000	2.06	0.00018	1.61	2001	102	0.00817	27.37	Iriartea	deltoidea	Arecaceae	P
239	A	A6	2001	2	0.00032	1.6	2002	102	0.00817	27.37	Lozania	pittieri	Lacistemataceae	A
240	A	A6	2002	1.97	0.00031	1.58	2003	102	0.00817	27.37	Vitex	cooperi	Lamiaceae	A
243	A	A6	2001	2	0.00017	1.57	2002	102	0.00817	27.37	Guatteria	amplifolia	Annonaceae	A
249	A	A6	2005	1	0.00016	0.81	2006	102	0.00817	27.37				L
263	A	A6	2005	1	0.00016	0.81	2006	102	0.00817	27.37	Guarea	bullata	Meliaceae	A
263	A	A6	2006	0	0	0	2007	102	0.00817	27.37	Guarea	bullata	Meliaceae	A
263	A	A6	2007	0	0	0	2008	102	0.00817	27.37	Guarea	bullata	Meliaceae	A
263	A	A6	2008	0	0	0	2009	102	0.00817	27.37	Guarea	bullata	Meliaceae	A
263	A	A6	2009	0	0	0	2010	102	0.00817	27.37	Guarea	bullata	Meliaceae	A
263	A	A6	2010	0	0	0	2011	102	0.00817	27.37	Guarea	bullata	Meliaceae	A
263	A	A6	2011	0	0	0	2012	102	0.00817	27.37	Guarea	bullata	Meliaceae	A
275	A	A6	2007	2.11	0.00018	1.65	2008	102	0.00817	27.37	Cassipourea	elliptica	Rhizophoraceae	A
283	A	A6	2010	2.02	0.00017	1.58	2011	102	0.00817	27.37	Psychotria	panamensis	Rubiaceae	A
284	A	A6	2010	2.02	0.00017	1.58	2011	102	0.00817	27.37	Conceveiba	pleiostemona	Euphorbiaceae	A
285	A	A6	2011	1.05	0.00017	0.85	2012	102	0.00817	27.37	Virola	sebifera	Myristicaceae	A
286	A	A6	2010	2.02	0.00017	1.58	2011	102	0.00817	27.37	Iriartea	deltoidea	Arecaceae	P
289	A	A6	2010	2.01	0.00017	1.57	2011	102	0.00817	27.37	Virola	sebifera	Myristicaceae	A
293	A	A6	2011	2.13	0.00018	1.67	2012	102	0.00817	27.37	Erythroxylum	fimbriatum	Erythroxylaceae	A
296	A	A6	2012	2.01	0.00017	1.57	2013	102	0.00817	27.37	Protium	ravenii	Burseraceae	A
211	L	L1	1997	0	0	0	1998	102	0.00817	27.37	Hirtella	lemsii	Chrysobalanaceae	A
238	L	L1	1997	1.04	0.00017	0.84	1998	102	0.00817	27.37	Warszewiczia	coccinea	Rubiaceae	A
254	L	L1	2003	1.01	0.00016	0.81	2004	102	0.00817	27.37	Cassipourea	elliptica	Rhizophoraceae	A
254	L	L1	2004	0	0	0	2005	102	0.00817	27.37	Cassipourea	elliptica	Rhizophoraceae	A
254	L	L1	2005	0	0	0	2006	102	0.00817	27.37	Cassipourea	elliptica	Rhizophoraceae	A
27	L	L1	1997	0	0	0	1998	102	0.00817	27.37	Pentaclethra	macroloba	Fabaceae	A
291	L	L1	1999	2.03	0.00032	1.63	2000	102	0.00817	27.37	Socratea	exorrhiza	Arecaceae	P
291	L	L1	2000	0	0	0	2001	102	0.00817	27.37	Socratea	exorrhiza	Arecaceae	P
291	L	L1	2001	0	0	0	2002	102	0.00817	27.37	Socratea	exorrhiza	Arecaceae	P
291	L	L1	2002	0	0	0	2003	102	0.00817	27.37	Socratea	exorrhiza	Arecaceae	P
291	L	L1	2003	0	0	0	2004	102	0.00817	27.37	Socratea	exorrhiza	Arecaceae	P
298	L	L1	2004	1.96	0.00031	1.57	2005	102	0.00817	27.37	Warszewiczia	coccinea	Rubiaceae	A
307	L	L1	2007	1	0.00016	0.8	2008	102	0.00817	27.37	Warszewiczia	coccinea	Rubiaceae	A
307	L	L1	2008	0	0	0	2009	102	0.00817	27.37	Warszewiczia	coccinea	Rubiaceae	A
308	L	L1	2004	0.98	0.00016	0.79	2005	102	0.00817	27.37	Maquira	guianensis	Moraceae	A
316	L	L1	2003	2.01	0.00032	1.61	2004	102	0.00817	27.37	Rinorea	deflexiflora	Violaceae	A
318	L	L1	2003	2.01	0.00032	1.61	2004	102	0.00817	27.37	Preslianthus	pittieri	Capparaceae	A
320	L	L1	2002	1.99	0.00017	1.56	2003	102	0.00817	27.37	Pouteria	calistophylla	Sapotaceae	A
321	L	L1	2002	1.99	0.00017	1.56	2003	102	0.00817	27.37	Faramea	parvibractea	Rubiaceae	A
381	L	L1	2004	1.94	0.00017	1.52	2005	102	0.00817	27.37	Licaria	sarapiquensis	Lauraceae	A
383	L	L1	2012	1	0.00016	0.8	2013	102	0.00817	27.37	Brosimum	lactescens	Moraceae	A
383	L	L1	2013	0	0	0	2014	102	0.00817	27.37	Brosimum	lactescens	Moraceae	A
390	L	L1	2005	2.03	0.00017	1.59	2006	102	0.00817	27.37	Guatteria	amplifolia	Annonaceae	A
390	L	L1	2006	0	0	0	2007	102	0.00817	27.37	Guatteria	amplifolia	Annonaceae	A
391	L	L1	2006	2.03	0.00017	1.59	2007	102	0.00817	27.37	Inga	alba	Fabaceae	A
399	L	L1	2008	0.99	0.00016	0.8	2009	102	0.00817	27.37				L
401	L	L1	2007	1.98	0.00017	1.55	2008	102	0.00817	27.37	Socratea	exorrhiza	Arecaceae	P
41	L	L1	1999	1.01	0.00016	0.82	2000	102	0.00817	27.37	Warszewiczia	coccinea	Rubiaceae	A
410	L	L1	2010	0.99	0.00016	0.8	2011	102	0.00817	27.37	Euterpe	precatoria	Arecaceae	P
410	L	L1	2011	0	0	0	2012	102	0.00817	27.37	Euterpe	precatoria	Arecaceae	P
412	L	L1	2009	2.03	0.00017	1.59	2010	102	0.00817	27.37	Ryania	speciosa	Salicaceae	A
412	L	L1	2010	0	0	0	2011	102	0.00817	27.37	Ryania	speciosa	Salicaceae	A
415	L	L1	2010	1.99	0.00017	1.56	2011	102	0.00817	27.37	Protium	pittieri	Burseraceae	A
424	L	L1	2013	0.97	0.00016	0.79	2014	102	0.00817	27.37	Protium	confusum	Burseraceae	A
77	L	L1	1999	2.02	0.00032	1.62	2000	102	0.00817	27.37	Protium	confusum	Burseraceae	A
86	L	L1	1999	1.01	0.00016	0.82	2000	102	0.00817	27.37	Welfia	regia	Arecaceae	P
86	L	L1	2000	0	0	0	2001	102	0.00817	27.37	Welfia	regia	Arecaceae	P
86	L	L1	2001	0	0	0	2002	102	0.00817	27.37	Welfia	regia	Arecaceae	P
86	L	L1	2002	0	0	0	2003	102	0.00817	27.37	Welfia	regia	Arecaceae	P
86	L	L1	2003	0	0	0	2004	102	0.00817	27.37	Welfia	regia	Arecaceae	P
89	L	L1	1997	1.04	0.00017	0.84	1998	102	0.00817	27.37	Symplocos	striata	Symplocaceae	A
257	L	L2	1997	2.07	0.00018	1.62	1998	102	0.00817	27.37	Pourouma	bicolor	Urticaceae	A
270	L	L2	2002	1	0.00016	0.8	2003	102	0.00817	27.37	Psychotria	luxurians	Rubiaceae	A
271	L	L2	2000	1	0.00016	0.8	2001	102	0.00817	27.37	Casearia	commersoniana	Salicaceae	A
272	L	L2	2006	1	0.00016	0.81	2007	102	0.00817	27.37	Euterpe	precatoria	Arecaceae	P
272	L	L2	2007	0	0	0	2008	102	0.00817	27.37	Euterpe	precatoria	Arecaceae	P
272	L	L2	2008	0	0	0	2009	102	0.00817	27.37	Euterpe	precatoria	Arecaceae	P
272	L	L2	2009	0	0	0	2010	102	0.00817	27.37	Euterpe	precatoria	Arecaceae	P
272	L	L2	2010	0	0	0	2011	102	0.00817	27.37	Euterpe	precatoria	Arecaceae	P
272	L	L2	2011	0	0	0	2012	102	0.00817	27.37	Euterpe	precatoria	Arecaceae	P
272	L	L2	2012	0	0	0	2013	102	0.00817	27.37	Euterpe	precatoria	Arecaceae	P
278	L	L2	1999	2.04	0.00017	1.6	2000	102	0.00817	27.37	Pinzona	coriacea	Dilleniaceae	L
278	L	L2	2000	0	0	0	2001	102	0.00817	27.37	Pinzona	coriacea	Dilleniaceae	L
278	L	L2	2001	0	0	0	2002	102	0.00817	27.37	Pinzona	coriacea	Dilleniaceae	L
279	L	L2	2000	1	0.00016	0.8	2001	102	0.00817	27.37	Pinzona	coriacea	Dilleniaceae	L
279	L	L2	2001	0	0	0	2002	102	0.00817	27.37	Pinzona	coriacea	Dilleniaceae	L
280	L	L2	1999	2.04	0.00017	1.6	2000	102	0.00817	27.37	Miconia	multispicata	Melastomataceae	A
283	L	L2	2000	1.99	0.00032	1.59	2001	102	0.00817	27.37	Euterpe	precatoria	Arecaceae	P
283	L	L2	2001	0	0	0	2002	102	0.00817	27.37	Euterpe	precatoria	Arecaceae	P
283	L	L2	2002	0	0	0	2003	102	0.00817	27.37	Euterpe	precatoria	Arecaceae	P
283	L	L2	2003	0	0	0	2004	102	0.00817	27.37	Euterpe	precatoria	Arecaceae	P
283	L	L2	2004	0	0	0	2005	102	0.00817	27.37	Euterpe	precatoria	Arecaceae	P
283	L	L2	2005	0	0	0	2006	102	0.00817	27.37	Euterpe	precatoria	Arecaceae	P
284	L	L2	1999	2.04	0.00017	1.6	2000	102	0.00817	27.37	Protium	confusum	Burseraceae	A
285	L	L2	2000	0.99	0.00016	0.8	2001	102	0.00817	27.37	Socratea	exorrhiza	Arecaceae	P
285	L	L2	2001	0	0	0	2002	102	0.00817	27.37	Socratea	exorrhiza	Arecaceae	P
285	L	L2	2002	0	0	0	2003	102	0.00817	27.37	Socratea	exorrhiza	Arecaceae	P
285	L	L2	2003	0	0	0	2004	102	0.00817	27.37	Socratea	exorrhiza	Arecaceae	P
285	L	L2	2004	0	0	0	2005	102	0.00817	27.37	Socratea	exorrhiza	Arecaceae	P
305	L	L2	2002	0.99	0.00016	0.8	2003	102	0.00817	27.37	Protium	pittieri	Burseraceae	A
308	L	L2	2001	1.99	0.00032	1.59	2002	102	0.00817	27.37	Psychotria	panamensis	Rubiaceae	A
311	L	L2	2000	1.98	0.00017	1.55	2001	102	0.00817	27.37	Hernandia	didymantha	Hernandiaceae	A
316	L	L2	2002	1.98	0.00031	1.59	2003	102	0.00817	27.37	Miconia	stevensiana	Melastomataceae	A
317	L	L2	2001	1.99	0.00017	1.56	2002	102	0.00817	27.37	Euterpe	precatoria	Arecaceae	P
321	L	L2	2002	1.99	0.00017	1.56	2003	102	0.00817	27.37	Euterpe	precatoria	Arecaceae	P
322	L	L2	2002	1.99	0.00017	1.56	2003	102	0.00817	27.37	Anaxagorea	crassipetala	Annonaceae	A
324	L	L2	2002	1.99	0.00017	1.56	2003	102	0.00817	27.37	Sloanea	guianensis	Elaeocarpaceae	A
327	L	L2	2002	1.98	0.00017	1.55	2003	102	0.00817	27.37	Faramea	parvibractea	Rubiaceae	A
328	L	L2	2004	0.97	0.00015	0.78	2005	102	0.00817	27.37	Faramea	parvibractea	Rubiaceae	A
339	L	L2	2003	2.01	0.00017	1.57	2004	102	0.00817	27.37	Anaxagorea	crassipetala	Annonaceae	A
341	L	L2	2003	2.02	0.00017	1.58	2004	102	0.00817	27.37	Preslianthus	pittieri	Capparaceae	A
347	L	L2	2003	2.02	0.00017	1.58	2004	102	0.00817	27.37	Coussarea	nigrescens	Rubiaceae	A
404	L	L2	2004	1.94	0.00017	1.52	2005	102	0.00817	27.37	Euterpe	precatoria	Arecaceae	P
447	L	L2	2006	1	0.00016	0.81	2007	102	0.00817	27.37	Virola	sebifera	Myristicaceae	A
462	L	L2	2006	2.01	0.00017	1.57	2007	102	0.00817	27.37	Laetia	procera	Salicaceae	A
470	L	L2	2012	1.97	0.00031	1.58	2013	102	0.00817	27.37	Brosimum	lactescens	Moraceae	A
484	L	L2	2007	1.98	0.00017	1.55	2008	102	0.00817	27.37	Euterpe	precatoria	Arecaceae	A
499	L	L2	2009	2.01	0.00032	1.61	2010	102	0.00817	27.37	Sacoglottis	trichogyna	Humiriaceae	A
501	L	L2	2009	1.01	0.00016	0.81	2010	102	0.00817	27.37	Anaxagorea	crassipetala	Annonaceae	A
501	L	L2	2010	0	0	0	2011	102	0.00817	27.37	Anaxagorea	crassipetala	Annonaceae	A
501	L	L2	2011	0	0	0	2012	102	0.00817	27.37	Anaxagorea	crassipetala	Annonaceae	A
501	L	L2	2012	0	0	0	2013	102	0.00817	27.37	Anaxagorea	crassipetala	Annonaceae	A
501	L	L2	2013	0	0	0	2014	102	0.00817	27.37	Anaxagorea	crassipetala	Annonaceae	A
517	L	L2	2009	2.01	0.00017	1.57	2010	102	0.00817	27.37	Inga	alba	Fabaceae	A
518	L	L2	2009	2.01	0.00017	1.57	2010	102	0.00817	27.37	Dendropanax	arboreus	Araliaceae	A
518	L	L2	2010	0	0	0	2011	102	0.00817	27.37	Dendropanax	arboreus	Araliaceae	A
518	L	L2	2011	0	0	0	2012	102	0.00817	27.37	Dendropanax	arboreus	Araliaceae	A
518	L	L2	2012	0	0	0	2013	102	0.00817	27.37	Dendropanax	arboreus	Araliaceae	A
518	L	L2	2013	0	0	0	2014	102	0.00817	27.37	Dendropanax	arboreus	Araliaceae	A
521	L	L2	2010	2	0.00017	1.57	2011	102	0.00817	27.37	Laetia	procera	Salicaceae	A
523	L	L2	2010	2	0.00017	1.57	2011	102	0.00817	27.37	Erythroxylum	macrophyllum	Erythroxylaceae	A
525	L	L2	2010	2	0.00017	1.57	2011	102	0.00817	27.37	Laetia	procera	Salicaceae	A
538	L	L2	2011	2	0.00017	1.57	2012	102	0.00817	27.37	Virola	sebifera	Myristicaceae	A
54	L	L2	1997	2.07	0.00033	1.66	1998	102	0.00817	27.37	Licaria	sarapiquensis	Lauraceae	A
544	L	L2	2012	1.97	0.00017	1.54	2013	102	0.00817	27.37	Euterpe	precatoria	Arecaceae	P
65	L	L2	1997	1.04	0.00017	0.84	1998	102	0.00817	27.37	Meliosma	donnellsmithii	Sabiaceae	A
74	L	L2	1998	1.98	0.00031	1.58	1999	102	0.00817	27.37	Socratea	exorrhiza	Arecaceae	P
76	L	L2	1998	1.98	0.00031	1.58	1999	102	0.00817	27.37	Faramea	parvibractea	Rubiaceae	A
[truncated: 73,120 more rows]
